# Supplementary material for: Towards a global-scale soil climate mitigation strategy
Source: Nat Commun. 2020 Oct 27;11:5427. doi: 10.1038/s41467-020-18887-7 (PMC7591914; doi:10.1038/s41467-020-18887-7)
Supplement: Supplementary file 2 — Supplementary Data 1 [file 41467_2020_18887_MOESM2_ESM.xlsx]

## Sheet: Metadata
Information on the contents of this GYGA Export file:
The information in this file is distributed under the Creative Commons Attribution-NonCommercial-ShareAlike 3.0 Unported (CC BY-NC-SA 3.0) license
For more information on the license please visit:
https://creativecommons.org/licenses/by-nc-sa/3.0/
The unit of the presented yield levels (YP, YW etc) is 'tons per harvested hectare at standard moisture content'
The unit of the presented water productivity levels (WPP, WPA) is 'kg per mm water per hectare'
The temporal coefficient of variation (CV_T) for a country gets only calculated if at least 5 years of overlapping data are available for ALL contributing climate zones
The same rule is applied to CV_T for a climate zone: it only gets calculated if at least 5 years of overlapping data are available for ALL contributing stations
For definitions and methods please visit the GYGA website:
http://www.yieldgap.org/glossary
http://www.yieldgap.org/methods-overview
Creation date:		29-Jan-2020
Source:		http://www.yieldgap.org/gygamaps/excel/GygaRainfedMaize.xlsx
NOTE:
All of the data on the Station tab are downloaded directly from Yieldgap.org. I added 5 columns of data shaded as follows:
SOCstock (tC/ha)		current 0-200 cm soil carbon stock at the location
SOCdebt (tC/ha)		different between no land-use and current SOC stock at location
SOCdebt(%)		percent difference between no land-use and current SOC
YG (%)		calculated from provided data (equations and info in text box on rough figures tab)
YWG (%)		calculated from provided data (equations and info in text box on rough figures tab)

## Sheet: Station
STATIONNAME	LONGITUDE	LATITUDE	ELEVATION_METER	COUNTRY	conintent	CROP	SOCstock (tC/ha)	SOCdebt (tC/ha)	SOCdebt(%)	YG (%)	YWG (%)	YA	YW	YW-e	YW-YA	YP	YP-e	YP-YA	WPP	WPA	CROPPING_INTENSITY	YW_CV_TEMPORAL	YP_CV_TEMPORAL	YA_CV_TEMPORAL	CLIMATEZONE	AREA_IN_CLIMATEZONE_HA
Mongu	23.1623	-15.2545	1053	Zambia	Africa	Rainfed maize	174	12	6.89655	95.2747	91.8906	0.793856	9.78936	7.83149	8.9955	16.8	13.44	16.0061	15.5249	1.25897	1	0.466122	0.0689829		7301	8377
Livingstone	25.8658	-17.735	986	Zambia	Africa	Rainfed maize	105	3	2.85714	94.897	83.6059	0.906869	5.53168	4.42535	4.62481	17.7714	14.2171	16.8646	11.2278	1.8407	1	0.848012	0.0643257		7201	20807
zam_rfmz1	32.9088	-10.6575	717	Zambia	Africa	Rainfed maize	131			92.3636	90.7648	1.41	15.2677	12.2142	13.8577	18.4643	14.7714	17.0543	23.167	2.13951	1	0.184211	0.0754823		7301	8426
Chipata	32.5897	-13.5622	1032	Zambia	Africa	Rainfed maize	141	7	4.96454	86.9714	83.7655	2.15716	13.2875	10.63	11.1303	16.5571	13.2457	14.4	21.5527	3.49898	1	0.306285	0.0629321		7401	37982
Mansa	28.85	-11.1	1384	Zambia	Africa	Rainfed maize	123	2	1.62602	85.7577	84.9602	2.61142	17.3634	13.8907	14.7519	18.3357	14.6686	15.7243	22.7936	3.42813	1	0.0900067	0.0668848		7501	3357
Kasama	31.1389	-10.2214	1384	Zambia	Africa	Rainfed maize	129	16	12.4031	85.0345	84.9369	2.80068	18.593	14.8744	15.7923	18.7143	14.9714	15.9136	22.9174	3.45207	1	0.0516816	0.0548492		7601	694
Mumbwa	27.1833	-15.0667	1218	Zambia	Africa	Rainfed maize	140	9	6.42857	84.2499	74.4857	2.55939	10.0312	8.02497	7.47182	16.25	13	13.6906	17.0104	4.34008	1	0.571522	0.0762431		7301	33704
zam_rfmz2	32.1001	-11.5691	1081	Zambia	Africa	Rainfed maize	133	1	0.75188	82.9618	82.4888	3.24942	18.5562	14.845	15.3068	19.0714	15.2571	15.822	25.7108	4.50227	1	0.076548	0.0737654		7401	1629
Choma	26.988	-16.8117	1278	Zambia	Africa	Rainfed maize	122	22	18.0328	82.0175	74.5511	2.38782	9.38279	7.50623	6.99497	13.2786	10.6229	10.8908	18.8999	4.80982	1	0.395693	0.0597514		7301	14022
Mpika	31.4544	-11.8381	1402	Zambia	Africa	Rainfed maize	134	9	6.71642	80.6372	77.5549	3.24942	14.4772	11.5817	11.2278	16.7818	13.4255	13.5324	23.0725	5.17866	1	0.210544	0.0546667		7501	4029
Kabwe	28.4511	-14.4439	1207	Zambia	Africa	Rainfed maize	119	11	9.2437	76.2625	68.4424	3.98451	12.6261	10.1009	8.64163	16.7857	13.4286	12.8012	19.9912	6.30876	1	0.352984	0.0525554		7301	49017
uga_rfmz5	34.0383	1.99802	1071	Uganda	Africa	Rainfed maize	176			96.5807	82.2596	0.5	2.81842	2.25474	2.31842	14.6231	11.6985	14.1231	6.80965	1.20806	2	0.574485	0.0557247		8401	6223
Kitgum	32.8867	3.2783	953	Uganda	Africa	Rainfed maize	172	11	6.39535	94.9429	83.7672	0.8	4.92831	3.94265	4.12831	15.8192	12.6554	15.0192	9.81423	1.59312	2	0.431783	0.0464982		8401	6392
Lira	32.9333	2.35	1091	Uganda	Africa	Rainfed maize	172			94.5046	90.1838	0.8	8.14981	6.51984	7.34981	14.5577	11.6462	13.7577	14.3096	1.40466	2	0.318012	0.0339675		8501	23251
uga_rfmz1	31.6777	1.87781	1044	Uganda	Africa	Rainfed maize	164	2	1.21951	92.8568	84.5953	1.03	6.68629	5.34903	5.65629	14.4192	11.5354	13.3892	12.9368	1.99288	2	0.271211	0.0859764		7501	163006
uga_rfmz3	32.1036	2.41882	986	Uganda	Africa	Rainfed maize	158	5	3.16456	91.0035	82.7189	1.4	8.10135	6.48108	6.70135	15.5615	12.4492	14.1615	14.5872	2.52083	2	0.288844	0.089295		8501	14711
Gulu	32.2833	2.78333	1105	Uganda	Africa	Rainfed maize	179	11	6.14525	90.9615	85.5873	1.4	9.71368	7.77095	8.31368	15.4893	12.3914	14.0893	16.0556	2.31404	2	0.216432	0.027889		7601	305
Soroti	33.6167	1.71667	1123	Uganda	Africa	Rainfed maize	161			90.1958	78.5199	1.56	7.26254	5.81003	5.70254	15.9115	12.7292	14.3515	13.2464	2.84534	2	0.437213	0.0361977		8501	26242
Bulindi	31.4406	1.47639	1209	Uganda	Africa	Rainfed maize	218	10	4.58716	88.563	81.5723	1.2	6.51192	5.20954	5.31192	10.4923	8.39385	9.29231	13.7307	2.53025	2	0.272194	0.029042		7601	21163
Namulonge	32.615	0.525	1160	Uganda	Africa	Rainfed maize	179	12	6.70391	87.3171	76.4492	1.62	6.87875	5.503	5.25875	12.7731	10.2185	11.1531	14.3426	3.3778	2	0.279365	0.037872		7501	143755
Arua	30.9167	3.05	1211	Uganda	Africa	Rainfed maize	171	1	0.584795	87.2207	77.438	1.74486	7.73362	6.18689	5.98876	13.6538	10.9231	11.909	14.5148	3.27482	2	0.303931	0.0293895		7601	470
Kabale	30.01	-1.236	1869	Uganda	Africa	Rainfed maize	429			83.4134	57.4318	1.12215	2.63612	2.10889	1.51397	6.76538	5.41231	5.64324	7.20619	3.06754	2	0.583657	0.0528985		6501	2716
Mbarara	30.6833	-0.6	1402	Uganda	Africa	Rainfed maize	303	32	10.5611	80.1235	66.7582	2.3	6.919	5.5352	4.619	11.5714	9.25714	9.27143	16.3941	5.44969	1	0.340215	0.0564588		7401	10560
Tororo	34.1667	0.683333	1171	Uganda	Africa	Rainfed maize	181			75.2064	54.1735	3.72	8.11758	6.49406	4.39758	15.0038	12.0031	11.2838	14.9949	6.87164	2	0.299049	0.0237388		7601	70970
tan_rfmz5	32.2868	-3.65187	1193	Tanzania	Africa	Rainfed maize	186			94.6774	78.2167	0.988855	4.5395	3.6316	3.55064	18.5786	14.8629	17.5897	8.88745	1.93598	1	1.03754	0.0771437	0.339138	7301	137843
DODOMA	35.7667	-6.1667	1120	Tanzania	Africa	Rainfed maize	116	14	12.069	93.3468	57.5197	1.02766	2.41915	1.93532	1.39149	15.4462	12.3569	14.4185	6.49075	2.75729	1	0.901077	0.061283	0.470919	7101	91036
Singida	34.733	-4.817	1524	Tanzania	Africa	Rainfed maize	130	20	15.3846	93.0565	61.3543	1.42181	3.67908	2.94326	2.25727	20.4769	16.3815	19.0551	7.9232	3.06198	1	0.891778	0.0529422	0.324894	7201	55380
tan_rfmz6	31.9064	-5.87981	1105	Tanzania	Africa	Rainfed maize	122	18	14.7541	93.0078	81.512	1.36198	7.36686	5.89349	6.00487	19.4786	15.5829	18.1166	12.8748	2.38028	1	0.664178	0.0984468	0.156576	7301	31571
KIGOMA	29.76	-4.8833	885	Tanzania	Africa	Rainfed maize	172	16	9.30233	92.519	86.2938	1.20284	8.7759	7.02072	7.57306	16.0786	12.8629	14.8757	15.1209	2.0725	1	0.391136	0.072661	0.38075	7501	53752
Shinyanga	33.4333	-3.6667	1126	Tanzania	Africa	Rainfed maize	132	3	2.27273	92.1875	76.9762	0.830912	3.60893	2.88714	2.77802	10.6357	8.50857	9.8048	9.99273	2.30071	1	0.54961	0.0567271	0.489078	7201	106990
tan_rfmz9	35.2882	-8.71793	1242	Tanzania	Africa	Rainfed maize	281	44	15.6584	91.4547	89.3269	1.29888	12.1697	9.73577	10.8708	15.2	12.16	13.9011	22.6326	2.41559	1	0.236722	0.0758941	0.201215	7501	2327
KIA	37.0745	-3.4294	896	Tanzania	Africa	Rainfed maize	204	13	6.37255	91.3775	47.8035	1.28105	2.45429	1.96343	1.17323	14.8571	11.8857	13.5761	7.42927	3.87782	1	0.852542	0.0631244	0.429148	7201	19389
tan_rfmz8	34.2062	-1.90808	1336	Tanzania	Africa	Rainfed maize	166	4	2.40964	91.077	84.5466	1.78333	11.54	9.232	9.75667	19.9857	15.9886	18.2024	17.8793	2.76296	1	0.220991	0.07043	0.260886	7401	55119
tan_rfmz1	33.6236	-2.68959	1213	Tanzania	Africa	Rainfed maize	127			90.7743	83.3416	0.833611	5.00414	4.00331	4.17053	9.03571	7.22857	8.2021	13.0466	2.17336	1	0.4145	0.0656335	0.305984	7301	187979
tan_rfmz4	30.8703	-4.73519	1107	Tanzania	Africa	Rainfed maize	156	7	4.48718	90.5676	88.5397	1.29966	11.3405	9.07238	10.0408	13.7786	11.0229	12.4789	19.6574	2.2528	1	0.221248	0.118443	0.342387	7401	4870
Sumbawanga	31.57	-8		Tanzania	Africa	Rainfed maize	186	33	17.7419	86.4854	85.6517	1.856	12.9353	10.3483	11.0793	13.7333	10.9867	11.8773	29.7337	4.26627	1	0.210623	0.12347	0.161624	6401	34594
Arusha	36.633	-3.321	1387	Tanzania	Africa	Rainfed maize	311			86.0084	62.4475	1.58428	4.21885	3.37508	2.63456	11.3231	9.05846	9.73879	10.8988	4.09278	1	0.549108	0.0862415	0.250335	6501	3194
Solesia	31.95	-8.77		Tanzania	Africa	Rainfed maize	139	10	7.19424	85.4784	85.2181	1.81519	12.2799	9.82389	10.4647	12.5	10	10.6848	29.0307	4.29128	1	0.138861	0.124634	0.186919	7401	39136
tan_rfmz3	31.5156	-2.62946	1216	Tanzania	Africa	Rainfed maize	153	29	18.9542	80.4024	73.1715	1.35223	5.04029	4.03223	3.68805	6.9	5.52	5.54777	14.4528	3.87746	1	0.283945	0.0492294		7401	82557
Bida	6.017	9.1	143	Nigeria	Africa	Rainfed maize	85	29	34.1176	91.5481	86.6486	1.26778	9.49547	7.59638	8.2277	15	12	13.7322	18.1552	2.42398	1	0.475774	0.04885	0.082519	10401	123574
Yelwa	4.75	10.883	243	Nigeria	Africa	Rainfed maize	102	19	18.6275	91.546	86.5167	1.29178	9.5806	7.66448	8.28882	15.28	12.224	13.9882	18.2518	2.46094	1	0.602464	0.0562545	0.20285	10301	66249
Maidu	13.083	11.85	354	Nigeria	Africa	Rainfed maize	94	11	11.7021	90.5766	80.8154	1.03222	5.38046	4.30437	4.34824	10.9538	8.76308	9.92162	13.0207	2.49797	1	0.402816	0.0393749	0.103615	10101	113904
nig_rfmz3	5.89628	4.70487	20	Nigeria	Africa	Rainfed maize	456			90.2868	89.6135	1.253	12.0638	9.65102	10.8108	12.9	10.32	11.647	25.4869	2.64719	1	0.0915205	0.0929155	0.236333	9901	46376
Katsina	7.617	13.017	427	Nigeria	Africa	Rainfed maize	74	6	8.10811	88.8522	78.0625	1.24378	5.66964	4.53571	4.42587	11.1571	8.92571	9.91337	14.0778	3.08831	1	0.803127	0.0791356	0.0880601	10101	10508
Oshogbo	4.483	7.783	304	Nigeria	Africa	Rainfed maize	118	24	20.339	88.6913	86.6297	1.76739	13.2188	10.575	11.4514	15.6286	12.5029	13.8612	26.0536	3.48344	1	0.240181	0.0573637	0.22853	9501	79682
Lokoja	6.733	7.8	44	Nigeria	Africa	Rainfed maize	173	39	22.5434	88.6805	85.7162	1.73511	12.1474	9.71794	10.4123	15.3286	12.2629	13.5935	22.7933	3.25574	1	0.198551	0.033503	0.0763544	10501	49190
nig_rfmz2	7.26614	8.2036	88	Nigeria	Africa	Rainfed maize	102	29	28.4314	88.6751	88.6567	1.8767	16.5446	13.2357	14.6679	16.5714	13.2571	14.6947	28.6132	3.24569	1	0.0442688	0.0446231	0.0605554	9501	27876
Bauchi	9.817	10.283	609	Nigeria	Africa	Rainfed maize	95	16	16.8421	88.3274	84.093	1.64	10.31	8.24797	8.66996	14.05	11.24	12.41	18.2129	2.89712	1	0.460032	0.0436745	0.181943	9301	30247
nig_rfmz1	7.58368	4.70487	27	Nigeria	Africa	Rainfed maize	253	29	11.4625	87.9382	87.8615	1.54948	12.765	10.212	11.2156	12.8462	10.2769	11.2967	26.9361	3.26964	1	0.0582945	0.0624872	0.117245	9901	141479
Ibi	9.75	8.183	111	Nigeria	Africa	Rainfed maize	231	79	34.1991	87.4833	74.4817	1.93472	7.58171	6.06537	5.64699	15.4571	12.3657	13.5224	15.2115	3.8817	1	0.629294	0.0311524	0.104173	10401	80942
Benin	5.57	6.317	79	Nigeria	Africa	Rainfed maize	191	17	8.90052	87.1972	78.5122	1.91844	8.92808	7.14246	7.00963	14.9846	11.9877	13.0662	20.105	4.32011	1	0.474553	0.050077	0.113371	10901	37405
Awka	7.05	6.2	3525	Nigeria	Africa	Rainfed maize	191	13	6.80628	87.1856	85.413	1.913	13.1144	10.4915	11.2014	14.9286	11.9429	13.0156	24.8736	3.6283	1	0.161747	0.0444665	0.0287456	9801	60207
Akure	5.301	7.2467	335	Nigeria	Africa	Rainfed maize	139	11	7.91367	86.1333	69.7697	2.14933	7.10986	5.68789	4.96052	15.5	12.4	13.3507	15.0777	4.55804	1	0.672543	0.059669	0.1272	9701	18107
Kaduna	7.45	10.6	642	Nigeria	Africa	Rainfed maize	112	16	14.2857	84.7277	84.4148	2.05056	13.1571	10.5257	11.1065	13.4267	10.7413	11.3761	22.8296	3.55805	1	0.086601	0.0945224	0.111342	9401	86644
Kano	8.533	12.05	481	Nigeria	Africa	Rainfed maize	98	5	5.10204	83.409	69.7501	1.87478	6.19763	4.9581	4.32285	11.3	9.04	9.42522	15.2528	4.61396	1	0.680137	0.0466039	0.269504	9101	5607
Senou	-7.95	12.53	381	Mali	Africa	Rainfed maize	84	17	20.2381	90.3148	88.1021	1.5238	12.8073	10.2458	11.2835	15.7333	12.5867	14.2095	23.4145	2.78584	1	0.161588	0.0635699	0.529824	10201	14710
Sikasso	-5.68	11.35	375	Mali	Africa	Rainfed maize	88	10	11.3636	87.8685	87.1086	2.07283	16.0791	12.8633	14.0063	17.0864	13.6691	15.0135	27.4541	3.53923	1	0.0856379	0.0554139	0.227663	9401	21029
Segou	-6.15	13.4	289	Mali	Africa	Rainfed maize	74	17	22.973	87.584	80.9873	1.3634	7.171	5.7368	5.8076	10.981	8.78476	9.61755	18.6852	3.55255	1	0.439907	0.101187	0.484035	10101	15257
San	-4.83	13.33	284	Mali	Africa	Rainfed maize	77	10	12.987	87.3926	76.8131	1.3634	5.88005	4.70404	4.51665	10.8143	8.65143	9.45089	16.0964	3.73226	1	0.514642	0.0780969	0.484035	10101	9959
Koutiala	-5.47	12.38	367	Mali	Africa	Rainfed maize	89	15	16.8539	86.2007	73.9193	2.33333	8.94659	7.15727	6.61326	16.9091	13.5273	14.5758	17.2306	4.49386	1	0.661235	0.0647821		10201	65176
Dag Dag	-11.4	14.48	47	Mali	Africa	Rainfed maize	88			84.8708	77.1488	1.6037	7.018	5.6144	5.4143	10.6	8.48	8.9963	18.1822	4.15487	1	0.45135	0.0982499	0.704277	10101	6906
Kisumu	34.7349	-0.072	1146	Kenya	Africa	Rainfed maize	243	1	0.411523	95.0763	81.6165	0.955582	5.19804	4.15843	4.24246	19.4077	15.5262	18.4521	9.07423	1.66816	2	0.543207	0.0439464	0.478247	7601	50534
Dagoretti	36.45	-1.241	1798	Kenya	Africa	Rainfed maize	253	33	13.0435	89.6873	68.3636	0.998745	3.15695	2.52556	2.15821	9.68462	7.74769	8.68587	9.23851	2.92273	1	0.609612	0.0780534	0.341371	7201	1403
Kisii	34.7886	-0.6831	1171	Kenya	Africa	Rainfed maize	295	10	3.38983	86.3957	81.7487	1.96844	10.7852	8.62818	8.81679	14.4692	11.5754	12.5008	18.3497	3.34906	2	0.211243	0.0969373	0.179596	6801	39765
Nakuru	36.6	-0.155	1901	Kenya	Africa	Rainfed maize	304	24	7.89474	85.777	29.9115	1.95731	2.79262	2.23409	0.835313	13.7615	11.0092	11.8042	5.63004	3.94602	1	1.05282	0.0510855	0.264248	5401	18777
Kakamega	34.46	0.17	1530	Kenya	Africa	Rainfed maize	182	20	10.989	85.3697	78.2744	2.21143	10.1789	8.14314	7.96749	15.1154	12.0923	12.904	15.9572	3.4668	2	0.286035	0.0301782	0.155451	7701	141468
Eldoret	35.3	0.483	2120	Kenya	Africa	Rainfed maize	249	23	9.23695	84.3989	76.2739	3.27957	13.8226	11.0581	10.5431	21.0214	16.8171	17.7419	20.4873	4.86082	1	0.309508	0.0587431	0.182306	6401	80047
Kitale	34.9588	0.9733	1850	Kenya	Africa	Rainfed maize	306	28	9.15033	83.5253	67.4674	3.27957	10.0809	8.06469	6.8013	19.9067	15.9253	16.6271	13.6657	4.44582	1	0.601606	0.058196	0.182306	6401	77360
Kericho	35.16	-0.22	2093	Kenya	Africa	Rainfed maize	245	23	9.38776	82.7815	76.8899	2.6	11.2505	9.0004	8.6505	15.1	12.08	12.5	14.5976	3.37353	1	0.32208	0.0669346		7501	30430
Wa	-2.5	10.067	323	Ghana	Africa	Rainfed maize	108	20	18.5185	91.2266	85.9382	1.32215	9.4024	7.52192	8.08025	15.07	12.056	13.7479	17.0279	2.39444	1	0.504605	0.0514945	0.136995	10301	31155
Bolgatanga	-0.867	10.8	180	Ghana	Africa	Rainfed maize	67	28	41.791	90.55	81.2678	1.35513	7.2342	5.78736	5.87907	14.34	11.472	12.9849	14.8874	2.78875	1	0.556765	0.0719802	0.216366	10301	47320
Yendi	-0.004	9.432	197	Ghana	Africa	Rainfed maize	110	28	25.4545	89.9854	81.9864	1.45278	8.06493	6.45195	6.61215	14.5067	11.6053	13.0539	15.8793	2.86044	1	0.611399	0.0778794	0.168983	10401	35147
Koforidua	-0.262	6.08	172	Ghana	Africa	Rainfed maize	129	6	4.65116	88.2118	78.6553	1.79528	8.41088	6.7287	6.6156	15.2294	12.1836	13.4342	18.5151	3.95199	1.34675	0.386574	0.0355228	0.154885	9601	21629
Sunyani	-2.333	7.333	309	Ghana	Africa	Rainfed maize	146			88.1346	76.8641	1.8332	7.92364	6.33891	6.09043	15.45	12.36	13.6168	16.408	3.79614	2	0.311957	0.0798376	0.050497	9501	150277
Kete-Krachie	-0.051	7.801	87	Ghana	Africa	Rainfed maize	225	82	36.4444	87.7743	74.1918	1.73476	6.72172	5.37738	4.98697	14.1895	11.3516	12.4547	13.3221	3.43818	1.36986	0.307165	0.0337098	0.146988	10501	25250
Sefwi- Bekwai	-2.3333	6.2	172	Ghana	Africa	Rainfed maize	160	19	11.875	87.7582	84.2328	1.75123	11.1068	8.88546	9.35559	14.3053	11.4443	12.5541	24.5085	3.8643	1	0.241037	0.041884	0.104936	9701	38562
Wolkite	37.78	8.27	1880	Ethiopia	Africa	Rainfed maize	252	42	16.6667	92.9731	89.4155	1.3762	13.0021	10.4017	11.6259	19.5846	15.6677	18.2084	17.9849	1.90361	1	0.313539	0.0886319	0.153161	6501	24044
Arbaminch	37.4	6.05	1280	Ethiopia	Africa	Rainfed maize	533	27	5.06567	92.4643	42.4879	1.35817	2.36154	1.88923	1.00337	18.0231	14.4185	16.6649	4.8014	2.76139	1	0.816642	0.0396338	0.123775	5801	3520
Gelemso	40.525	8.809	1810	Ethiopia	Africa	Rainfed maize	255	8	3.13725	90.6901	26.8064	1.708	2.33354	1.86683	0.625538	18.3462	14.6769	16.6382	4.29001	3.14001	1	1.52385	0.0458	0.175224	7401	14366
Harar	42.1	9.31	1840	Ethiopia	Africa	Rainfed maize	275	22	8	90.5501	54.9722	1.676	3.72214	2.97771	2.04614	17.7357	14.1886	16.0597	6.15037	2.76938	1	1.20926	0.0470495	0.413928	7201	4038
Areka	37.45	7.04	1801	Ethiopia	Africa	Rainfed maize	282	14	4.96454	90.051	87.1251	1.71888	13.3506	10.6805	11.6317	17.2769	13.8215	15.558	20.348	2.61979	1	0.259964	0.034821		7401	10706
Assosa	34.52	10.07	1575	Ethiopia	Africa	Rainfed maize	220	15	6.81818	89.0519	88.154	2.0293	17.1306	13.7045	15.1013	18.5357	14.8286	16.5064	26.5504	3.14517	1	0.218006	0.0668365	0.186596	7501	17856
Haramaya	42.03	9.4	1980	Ethiopia	Africa	Rainfed maize	241	15	6.22407	88.3187	61.8591	1.9948	5.23008	4.18406	3.23528	17.0769	13.6615	15.0821	8.3348	3.17897	1	0.929898	0.0813224	0.219346	6301	13310
Jimma	36.43	7.84	1750	Ethiopia	Africa	Rainfed maize	286	17	5.94406	87.6507	87.3066	1.9997	15.7538	12.6031	13.7541	16.1929	12.9543	14.1932	20.7974	2.6399	1	0.080014	0.0895076	0.10473	6801	113045
Ayira	35.33	9.06	1700	Ethiopia	Africa	Rainfed maize	295	28	9.49153	87.3736	87.0096	2.3476	18.0718	14.4574	15.7242	18.5929	14.8743	16.2453	23.9365	3.10945	1	0.140496	0.114802	0.100124	7701	83040
Ambo	37.835	8.96	2100	Ethiopia	Africa	Rainfed maize	284	31	10.9155	86.6616	74.3772	2.4476	9.55243	7.64194	7.10483	18.35	14.68	15.9024	13.0436	3.34213	1	0.389398	0.0898198	0.184267	5501	27853
Woliso	37.97	8.55	2060	Ethiopia	Africa	Rainfed maize	264	39	14.7727	86.5888	83.6854	2.5832	15.8337	12.667	13.2505	19.2615	15.4092	16.6783	21.352	3.48348	1	0.333892	0.106915	0.0778492	6501	20257
Gore	35.53	8.02	1880	Ethiopia	Africa	Rainfed maize	391	22	5.6266	86.3515	86.2577	2.09407	15.2381	12.1905	13.1441	15.3429	12.2743	13.2488	22.9643	3.15582	1	0.0910175	0.0987701	0.172174	7801	17606
Adet	37.48	11.27	2240	Ethiopia	Africa	Rainfed maize	281	56	19.9288	85.6306	80.8821	2.5054	13.105	10.484	10.5996	17.4357	13.9486	14.9303	17.4747	3.34079	1	0.322243	0.0550395	0.147832	6701	68154
Kulumsa	39.15	8	2200	Ethiopia	Africa	Rainfed maize	310	7	2.25806	84.8402	67.2693	2.1254	6.4936	5.19488	4.3682	14.02	11.216	11.8946	11.0513	3.61716	1	0.488003	0.0714895	0.117977	5501	35537
Butajira	38.22	8.08	1840	Ethiopia	Africa	Rainfed maize	314	36	11.465	84.4298	79.0819	2.2866	10.9312	8.74495	8.64459	14.6857	11.7486	12.3991	15.1964	3.1788	1	0.422693	0.0923222	0.140639	5701	3556
Bako	37.03	9.07	1650	Ethiopia	Africa	Rainfed maize	252	50	19.8413	84.397	83.264	2.5054	14.9701	11.9761	12.4647	16.0571	12.8457	13.5517	18.7427	3.13678	1	0.1253	0.0582023	0.126259	6501	26396
Debre Markos	37.736	10.33	2470	Ethiopia	Africa	Rainfed maize	279	10	3.58423	83.9859	77.9412	2.1356	9.68139	7.74511	7.54579	13.3357	10.6686	11.2001	15.6946	3.46205	1	0.394574	0.0854274	0.159191	6601	18254
Bahir Dar	37.38	11.58	1790	Ethiopia	Africa	Rainfed maize	291	47	16.1512	82.7552	81.0982	2.0546	10.8699	8.69589	8.81526	11.9143	9.53143	9.85969	17.0554	3.22379	1	0.132382	0.0413626	0.174956	6601	12078
Pawe	36.403	11.31	1100	Ethiopia	Africa	Rainfed maize	227	17	7.48899	82.1149	79.8955	2.43877	12.1304	9.70434	9.69166	13.6357	10.9086	11.1969	21.5017	4.32282	1	0.166603	0.0652534	0.102614	8601	890
Melkassa	39.33	8.4	1550	Ethiopia	Africa	Rainfed maize	246	9	3.65854	80.3878	60.2634	2.4832	6.24915	4.99932	3.76595	12.6615	10.1292	10.1783	12.0578	4.79136	1	0.411958	0.037951	0.21326	7201	23950
Nekemte	36.54	9.09	2110	Ethiopia	Africa	Rainfed maize	321	6	1.86916	79.8637	79.6731	2.5832	12.7083	10.1666	10.1251	12.8286	10.2629	10.2454	17.8946	3.63741	1	0.0560733	0.0443524	0.0778492	6801	80527
Shire Endasilasse	38.334	14.1	1920	Ethiopia	Africa	Rainfed maize	274	28	10.219	79.2233	78.4017	1.72607	7.99169	6.39335	6.26563	8.30769	6.64615	6.58163	16.8241	3.63371	1	0.117802	0.0800654	0.253326	7201	5810
Arsi-Negele	38.6796	7.35438	1578	Ethiopia	Africa	Rainfed maize	289	51	17.6471	75.4825	63.4732	2.57433	7.04779	5.63823	4.47345	10.5	8.4	7.92567	12.5984	4.6018	1	0.518322	0.0776419		6301	18876
Shambu	37.1212	9.57117	2550	Ethiopia	Africa	Rainfed maize	298	18	6.04027	70.9192	70.8607	2.906	9.97279	7.97823	7.06679	9.99286	7.99429	7.08686	16.7336	4.87606	1	0.0849556	0.084774		5801	4118
Ouahigouya	-2.417	13.567	315	Burkina Faso	Africa	Rainfed maize	86	7	8.13953	90.6837	81.3308	0.920566	4.93094	3.94475	4.01037	9.88125	7.905	8.96068	12.766	2.38332	1	0.749591	0.0571551	0.258175	10101	7386
Bogandé	-0.137	12.974	281	Burkina Faso	Africa	Rainfed maize	104	14	13.4615	89.8985	77.4295	1.00238	4.4411	3.55288	3.43873	9.92308	7.93846	8.9207	12.0026	2.70905	1	0.698002	0.0644165	0.175539	10101	15521
Gaoua	-3.183	10.333	339	Burkina Faso	Africa	Rainfed maize	104	16	15.3846	89.051	83.2831	1.10174	6.59056	5.27245	5.48882	10.0625	8.05	8.96076	17.1728	2.87076	1	0.352072	0.0398962	0.177231	10301	32159
Fada Ngourma	0.367	12.033	294	Burkina Faso	Africa	Rainfed maize	100	9	9	87.0358	73.1953	1.34482	5.0171	4.01368	3.67229	10.3733	8.29867	9.02851	13.095	3.51007	1	0.616176	0.0582371	0.15383	10201	18719
Dédougou	-3.483	12.467	299	Burkina Faso	Africa	Rainfed maize	96	14	14.5833	85.4954	57.8171	1.47403	3.49437	2.7955	2.02034	10.1625	8.13	8.68847	9.37578	3.95498	1	1.11359	0.0374915	0.201487	10201	57460
Boromo	-2.933	11.75	243	Burkina Faso	Africa	Rainfed maize	86	18	20.9302	85.1171	71.6971	1.46131	5.16312	4.1305	3.70181	9.81875	7.855	8.35744	14.2869	4.0436	1	0.524826	0.0440368	0.199634	10201	85252
Bobo-Dioulasso	-4.317	11.167	445	Burkina Faso	Africa	Rainfed maize	87	11	12.6437	82.8253	80.4655	1.88129	9.63062	7.70449	7.74932	10.9538	8.76308	9.07255	22.8739	4.4683	1	0.17706	0.0518594	0.162893	10301	98445
Lasiana	123.589	-10.1386		Indonesia	Asia	Rainfed maize				83.3	83.1286	2.34754	13.9143	11.1314	11.5667	14.0571	11.2457	11.7096	31.5348	5.32037	1	0.0635262	0.0605376	0.0828764	8701	30439
Waingapu	120.298	-9.66917		Indonesia	Asia	Rainfed maize				78.3031	69.7346	2.8394	9.38167	7.50533	6.54227	13.0867	10.4693	10.2473	19.6637	5.9513	1	0.558785	0.0476212	0.178401	8301	3113
Kalianget	113.97	-7.05		Indonesia	Asia	Rainfed maize	463	13	2.80778	72.043	67.6446	2.38357	7.36685	5.89348	4.98328	8.52587	6.82069	6.14229	25.2124	8.15758	1.36986	0.137487	0.0361794	0.107267	10701	29544
Karangploso	112.635	-7.70456		Indonesia	Asia	Rainfed maize	347			69.079	65.0736	4.73362	13.5531	10.8425	8.81952	15.3087	12.247	10.5751	29.2301	10.209	1.31579	0.0825135	0.0553858	0.081533	8901	85912
Bone	120.2	-4.95		Indonesia	Asia	Rainfed maize	207			68.9707	55.1157	4.25204	9.47333	7.57867	5.22129	13.7033	10.9627	9.45129	23.2722	10.4456	2	0.18672	0.0407585	0.135734	9901	31040
Darmaga	106.75	-6.5		Indonesia	Asia	Rainfed maize	296	7	2.36486	67.4203	67.4203	4.26602	13.0941	10.4753	8.8281	13.0941	10.4753	8.8281	32.6492	10.637	1	0.0423898	0.0423898	0.0918611	9901	14451
Anggrek	122.724	0.802		Indonesia	Asia	Rainfed maize	447	24	5.36913	66.8244	56.9638	4.83742	11.2403	8.99227	6.40293	14.5813	11.665	9.74383	28.6383	12.3248	2	0.374986	0.0589144	0.0645007	8801	29091
Sumbawa Besar	118.693	-8.54279		Indonesia	Asia	Rainfed maize	293	3	1.02389	66.3938	65.8345	4.79	14.02	11.216	9.23	14.2533	11.4027	9.46333	31.5735	10.7872	1	0.0474814	0.0536198	0.159633	8501	233
Yogyakarta	110.3	-7.8		Indonesia	Asia	Rainfed maize	194			66.2757	61.6227	4.57397	11.9184	9.53475	7.34446	13.5628	10.8503	8.98884	28.1892	10.8183	1.1236	0.206815	0.0481138	0.0699563	9901	119552
Parapat	98.9237	2.69382		Indonesia	Asia	Rainfed maize	392			65.0144	64.6741	5.67422	16.0625	12.85	10.3883	16.2188	12.975	10.5445	35.0343	12.3762	1	0.054173	0.0571881	0.0821877	8901	29346
Lombok	116.25	-8.75277		Indonesia	Asia	Rainfed maize	212			64.9257	58.688	4.72333	11.4333	9.14667	6.71	13.4667	10.7733	8.74333	23.7294	9.80309	1	0.344209	0.0721956	0.187267	9801	6316
Tulang Bawang	105.51	-4.51		Indonesia	Asia	Rainfed maize	327			64.7675	64.7592	4.99245	14.1667	11.3333	9.17422	14.17	11.336	9.17755	33.7734	11.902	2	0.0613008	0.0614332	0.0354877	10901	110376
Citeko	106.85	-6.7		Indonesia	Asia	Rainfed maize	415	8	1.92771	64.4828	64.4828	5.0824	14.3097	11.4478	9.22729	14.3097	11.4478	9.22729	34.9546	12.4149	1.81818	0.0403624	0.0403624	0.133406	8901	27090
Banjarnegara	109.71	-7.318		Indonesia	Asia	Rainfed maize	472	19	4.02542	64.2596	36.8354	4.6795	7.40842	5.92674	2.72892	13.093	10.4744	8.4135	18.4946	11.682	1	0.218868	0.0475727	0.0423524	8901	76536
Jakenan	111.2	-6.78		Indonesia	Asia	Rainfed maize	439			62.6447	57.0647	4.67079	10.8787	8.70294	6.20789	12.5037	10.003	7.8329	29.7103	12.7562	1	0.145769	0.0600749	0.051513	9701	14974
Andi Jemma	120.32	-2.55		Indonesia	Asia	Rainfed maize	318			62.2998	62.2998	4.86606	12.9072	10.3258	8.04119	12.9072	10.3258	8.04119	28.0832	10.5874	1.75439	0.0530115	0.0530115	0.178368	8901	7845
Kota Bumi	104.87	-4.83631		Indonesia	Asia	Rainfed maize	196			60.661	59.7284	4.78707	11.887	9.50957	7.0999	12.1687	9.735	7.38168	30.5301	12.2949	2	0.0593703	0.050566	0.0400342	9901	141699
Blora	111.16	-7.201		Indonesia	Asia	Rainfed maize	173			60.4802	57.1923	5.80858	13.569	10.8552	7.76043	14.6979	11.7583	8.88933	31.3779	13.4322	1	0.0971795	0.065395	0.0753392	9801	255559
Maros	119.55	-5.087		Indonesia	Asia	Rainfed maize	356			59.6984	45.3227	4.72788	8.64687	6.9175	3.91899	11.7312	9.385	7.00337	23.5226	12.8615	2	0.249745	0.0355532	0.0664331	9901	19472
Banjar Baru	114.84	-3.46225		Indonesia	Asia	Rainfed maize				57.4861	57.4861	5.13001	12.0667	9.65333	6.93665	12.0667	9.65333	6.93665	31.2915	13.3032	2	0.0423344	0.0423344	0.0697457	9901	15767
Djalaludin	122.85	0.64		Indonesia	Asia	Rainfed maize	212	18	8.49057	56.6326	46.9859	5.25152	9.90587	7.9247	4.65436	12.1094	9.6875	6.85786	23.8226	12.6294	2	0.364037	0.039925	0.0871607	8701	10732
Semarang	110.511	-7.247		Indonesia	Asia	Rainfed maize	282			56.5778	55.3181	5.57194	12.4702	9.97619	6.8983	12.832	10.2656	7.26006	30.4207	13.5925	1.31579	0.0525144	0.0150609	0.087412	9901	69105
Cilacap	109.015	-7.7189		Indonesia	Asia	Rainfed maize	605	33	5.45455	55.647	43.5675	5.8576	10.3798	8.30387	4.52224	13.2067	10.5654	7.34915	26.0732	14.7138	1	0.224085	0.0475371	0.106437	9901	144599
Gowa	119.752	-5.625		Indonesia	Asia	Rainfed maize	264	22	8.33333	55.5527	41.3498	4.8255	8.2276	6.58208	3.4021	10.8567	8.68533	6.03117	20.1264	11.8042	2	0.230354	0.0891142	0.121322	9601	5028
Perak II	112.724	-7.2236		Indonesia	Asia	Rainfed maize				55.291	45.9145	5.12259	9.47128	7.57702	4.34868	11.4576	9.1661	6.33503	24.1448	13.0588	1.28205	0.25755	0.0552519	0.0522506	10801	102360
Tuntungan	98.56	3.501		Indonesia	Asia	Rainfed maize	511			54.7824	54.4556	5.46102	11.9906	9.59244	6.52953	12.0772	9.66176	6.61618	29.2511	13.3222	1	0.0361872	0.0297732	0.056311	9901	18444
Sicincin	99.93	0.05		Indonesia	Asia	Rainfed maize	392	17	4.33673	53.8335	53.2322	6.21804	13.2956	10.6364	7.07751	13.4688	10.775	7.25071	31.5399	14.7505	3	0.0472837	0.0363445	0.0480556	9901	7666
Bandung	107.597	-6.88356		Indonesia	Asia	Rainfed maize				53.5693	52.3623	7.101	14.9062	11.925	7.80525	15.2937	12.235	8.19275	32.8757	15.6612	2	0.0618972	0.0441195	0.0884748	7901	17937
Perak I	112.17	-7		Indonesia	Asia	Rainfed maize	529			53.0563	43.6878	5.07072	9.00465	7.20372	3.93393	10.8017	8.64135	5.73097	23.1823	13.0545	1.26582	0.0730655	0.0280279	0.0515909	10701	77107
ind_rfmz7	81.5	27.5	123	India	Asia	Rainfed maize	113	14	12.3894	93.2373	92.7527	0.87	12.0044	9.60353	11.1344	12.8647	10.2918	11.9947	25.8308	1.87205	1	0.116898	0.124461		8502	152870
Sabour	87.1	25.4		India	Asia	Rainfed maize	124	10	8.06452	92.0092	91.9735	1.05667	13.1647	10.5318	12.108	13.2235	10.5788	12.1669	26.5732	2.1329	1	0.0871043	0.109931		8502	164784
ind_rfmz3	75.5	25.5	331	India	Asia	Rainfed maize	116			90.518	80.3753	1.36667	6.964	5.5712	5.59733	14.4133	11.5307	13.0467	17.6833	3.4703	1	0.404352	0.0868091		9202	126683
Udaipur	74.6	25.4	433	India	Asia	Rainfed maize	90	7	7.77778	90.1125	70.0365	1.23	4.105	3.284	2.875	12.44	9.952	11.21	12.3265	3.69344	1	0.796324	0.0951639		9102	71872
Indore	75.8	22.7	553	India	Asia	Rainfed maize	125	5	4	90.0941	89.4085	1.25333	11.8333	9.46667	10.58	12.6524	10.1219	11.399	24.4133	2.58574	1	0.173092	0.190109		8302	79364
ind_rfmz5	74.5	25.5	455	India	Asia	Rainfed maize	98	9	9.18367	89.7494	71.336	1.36333	4.75625	3.805	3.39292	13.3	10.64	11.9367	15.1729	4.34916	1	0.568995	0.119262		8102	157860
ind_rfmz11	78.5	28.5	189	India	Asia	Rainfed maize	97	11	11.3402	89.7041	85.5124	1.31667	9.08824	7.27059	7.77157	12.7882	10.2306	11.4716	21.8967	3.17231	1	0.372167	0.141671		8302	82389
Ahmedabad	72.6	23.1	58	India	Asia	Rainfed maize	110	10	9.09091	89.4132	80.1948	1.42333	7.18667	5.74933	5.76333	13.4444	10.7556	12.0211	18.2895	3.62227	1	0.487224	0.183248		10202	1
ind_rfmz4	74.5	22.5	311	India	Asia	Rainfed maize	95			88.996	88.4775	1.48333	12.8733	10.2987	11.39	13.48	10.784	11.9967	27.7385	3.19618	1	0.116759	0.136507		9202	99446
ind_rfmz2	73.5	23.5	184	India	Asia	Rainfed maize	98	9	9.18367	88.6413	78.3318	1.51	6.96875	5.575	5.45875	13.2937	10.635	11.7837	20.4315	4.42714	1	0.524723	0.210526		9202	65440
ind_rfmz1	74.5	23.5	315	India	Asia	Rainfed maize	240	22	9.16667	88.6345	84.3321	1.41333	9.02059	7.21647	7.60725	12.4353	9.94824	11.022	23.1149	3.62162	1	0.280334	0.119308		9302	125478
Kanpur	80.4	26.4	126	India	Asia	Rainfed maize	75	7	9.33333	88.3646	83.9021	1.44667	8.98667	7.18933	7.54	12.4333	9.94667	10.9867	21.0741	3.39249	1	0.331179	0.091503		9302	72660
ind_rfmz8	76.5	24.5	340	India	Asia	Rainfed maize	126	5	3.96825	86.1869	83.6674	1.82333	11.1638	8.931	9.34042	13.2	10.56	11.3767	24.3661	3.97962	1	0.18243	0.184989		9302	87538
ind_rfmz9	78.5	27.5	170	India	Asia	Rainfed maize	72	13	18.0556	84.9212	78.7047	1.97	9.25088	7.40071	7.28088	13.0647	10.4518	11.0947	22.029	4.69114	1	0.331723	0.132849		8202	97968
ind_rfmz6	76.5	13.5	775	India	Asia	Rainfed maize	178	14	7.86517	83.8991	77.4145	2.22667	9.85882	7.88706	7.63216	13.8294	11.0635	11.6027	25.7819	5.82298	1	0.307555	0.0846658		8101	88488
ind_rfmz10	77.5	17.5	544	India	Asia	Rainfed maize	171	34	19.883	82.2671	81.5903	1.75667	9.54206	7.63365	7.7854	9.90625	7.925	8.14958	28.2873	5.2076	1	0.175759	0.164617		9301	101505
Hyderabad	78.9	19	536	India	Asia	Rainfed maize	139	14	10.0719	78.9002	73.9176	2.08	7.97474	6.37979	5.89474	9.85789	7.88632	7.77789	21.6609	5.64968	1	0.307798	0.152324		10302	76595
Aurangabad	75.4	19.9	583	India	Asia	Rainfed maize	146	18	12.3288	67.5714	60.7578	3.02667	7.71278	6.17022	4.68611	9.33333	7.46667	6.30667	21.7588	8.53865	1	0.34211	0.147182		9201	108975
Wangmo, Guizhou	106.05	25.11	567	China	Asia	Rainfed maize	208	27	12.9808	66.6007	66.5759	4.5	13.4633	10.7707	8.96333	13.4733	10.7787	8.97333			1	0.115854	0.116426		6702	37360
Jinghe, Shaanxi	108.58	34.26	410	China	Asia	Rainfed maize	178	56	31.4607	63.2757	23.8438	6.3125	8.28889	6.63111	1.97639	17.1889	13.7511	10.8764			1	0.555466	0.0976719		5303	22733
Linfen, Shanxi	111.3	36.04	450	China	Asia	Rainfed maize	205	36	17.561	63.1465	4.40413	6.73929	7.04977	5.63981	0.310481	18.2867	14.6293	11.5474			1	0.900304	0.124723		4303	57016
Youyu, Shanxi	112.27	40	1346	China	Asia	Rainfed maize	150	16	10.6667	59.634	30.8972	6.25	9.0445	7.2356	2.7945	15.4833	12.3867	9.23333			1	0.503994	0.119127		2203	24373
Yuncheng, Shanxi	111.03	35.03	365	China	Asia	Rainfed maize	200	15	7.5	59.0194	4.14727	7.55	7.87667	6.30133	0.326667	18.4233	14.7387	10.8733			1	0.776462	0.0850937		5203	47600
Kaili, Guizhou	107.59	26.36	720	China	Asia	Rainfed maize	294	53	18.0272	57.6048	57.3292	4.6875	10.9853	8.7882	6.29775	11.0567	8.84533	6.36917			1	0.142258	0.141689		5802	64819
Wutaishan, Shanxi	113.31	38.57	2208	China	Asia	Rainfed maize	284	50	17.6056	55.6401	32.0388	7	10.3	8.24	3.3	15.78	12.624	8.78			1	0.392709	0.109388		3203	111268
Xingyi, Guizhou	105.11	25.26	1379	China	Asia	Rainfed maize	280	38	13.5714	55.598	55.5773	4.77321	10.745	8.596	5.97179	10.75	8.6	5.97679			1	0.135795	0.135504		5802	72654
Changchun, Jilin	125.13	43.54	237	China	Asia	Rainfed maize	243	24	9.87654	55.2283	52.1296	6.52473	13.63	10.904	7.10527	14.5733	11.6587	8.0486			1	0.224496	0.105705		3503	308539
Xixia, Henan	111.3	33.18	250	China	Asia	Rainfed maize	218	12	5.50459	54.8872	54.2528	6	13.1156	10.4924	7.11556	13.3	10.64	7.3			1	0.0900262	0.092698		5503	61419
Jindongnan, Shanxi	113.07	36.12	927	China	Asia	Rainfed maize	183	25	13.6612	54.8582	34.9832	7.35811	11.3172	9.05379	3.95913	16.3	13.04	8.94189			1	0.418173	0.137486		4303	89637
Tailai, Heilongjiang	123.25	46.24	150	China	Asia	Rainfed maize	208	50	24.0385	54.2432	34.6869	7.15179	10.95	8.76	3.79821	15.63	12.504	8.47821			1	0.495703	0.0979297		3203	115073
Yushe, Shanxi	112.59	37.04	1041	China	Asia	Rainfed maize	208	48	23.0769	50.9112	32.2476	7.41071	10.9379	8.75034	3.52722	15.0966	12.0772	7.68584			1	0.362349	0.112323		3303	54939
Nanyang, Henan	112.35	33.02	129	China	Asia	Rainfed maize	147	40	27.2109	49.7009	40.2214	6.39133	10.6917	8.55333	4.30033	12.7067	10.1653	6.31533			1	0.278151	0.120934		5503	136857
Qianxi, Guizhou	106.01	27.02	1231	China	Asia	Rainfed maize	354	46	12.9944	49.1273	47.7531	4.85156	9.28583	7.42867	4.43427	9.53667	7.62933	4.6851			1	0.171695	0.161357		5802	126285
Haerbin, Heilongjiang	126.46	45.45	142	China	Asia	Rainfed maize	288	18	6.25	48.1948	42.9949	7.09904	12.4533	9.96267	5.35429	13.7033	10.9627	6.60429			1	0.197514	0.120406		2503	300064
Miyun, Beijing	116.52	40.23	72	China	Asia	Rainfed maize	170	39	22.9412	45.9417	41.0218	6.0067	10.1846	8.14769	4.17791	11.1115	8.88923	5.10484			1	0.404481	0.25454		4303	68944
Langfang, Hebei	116.23	39.07	9	China	Asia	Rainfed maize	154	47	30.5195	45.2473	31.4422	7.22371	10.5367	8.42933	3.31295	13.1933	10.5547	5.96962			1	0.335698	0.173012		5203	52535
Anda, Heilongjiang	125.19	46.23	149	China	Asia	Rainfed maize	308	59	19.1558	44.6372	32.8836	7.89288	11.76	9.408	3.86712	14.2567	11.4053	6.36378			1	0.32485	0.0970996		2303	123814
Xuyong, Sichuan	105.26	28.1	378	China	Asia	Rainfed maize	271	40	14.7601	43.7743	43.6973	4.79605	8.51833	6.81467	3.72228	8.53	6.824	3.73395			1	0.0851923	0.0848822		5702	97620
Luzhou, Sichuan	105.26	28.53	335	China	Asia	Rainfed maize	206	15	7.28155	43.1953	40.8928	4.8	8.12083	6.49667	3.32083	8.45	6.76	3.65			1	0.201186	0.0685562		6702	73469
Huanghua, Hebei	117.21	38.22	7	China	Asia	Rainfed maize	180	50	27.7778	43.176	35.6285	7.57653	11.77	9.416	4.19347	13.3333	10.6667	5.7568			1	0.27208	0.117407		5303	101717
Baning, Sichuan	106.46	31.52	418	China	Asia	Rainfed maize	226	34	15.0442	43.0207	42.5082	4.6875	8.15333	6.52267	3.46583	8.22667	6.58133	3.53917			1	0.0728053	0.0625489		6702	125598
Hailun, Heilongjiang	126.58	47.26	239	China	Asia	Rainfed maize	348			41.4883	39.4335	7.24375	11.96	9.568	4.71625	12.38	9.904	5.13625			1	0.145561	0.115826		2503	214495
Zhengzhou, Henan	113.39	34.43	110	China	Asia	Rainfed maize	159	33	20.7547	41.4294	31.8102	7.86603	11.5355	9.2284	3.66947	13.43	10.744	5.56397			1	0.2978	0.183665		5403	65106
Qianguoerluosi, Jilin	124.52	45.05	136	China	Asia	Rainfed maize	207	49	23.6715	41.0187	25.8663	9.30921	12.5573	10.0459	3.24812	15.7833	12.6267	6.47412			1	0.324839	0.089309		3303	208618
Suining, Sichuan	105.33	30.3	355	China	Asia	Rainfed maize	210	50	23.8095	39.2025	37.7981	4.955	7.966	6.3728	3.011	8.15	6.52	3.195			1	0.118174	0.101934		6702	361959
Baoding, Hebei	115.31	38.51	17	China	Asia	Rainfed maize	170	50	29.4118	38.5503	31.7071	8.01713	11.7393	9.39147	3.7222	13.0467	10.4373	5.02954			1	0.248922	0.180248		5103	40018
Jiamusi, Heilongjiang	130.17	46.49	81	China	Asia	Rainfed maize	302			37.5909	32.5251	7.76786	11.5122	9.20978	3.74437	12.4467	9.95733	4.67881			1	0.215864	0.0850983		2503	198262
Suihua, Heilongjiang	126.967	46.6167	180	China	Asia	Rainfed maize	335	15	4.47761	36.9179	32.9073	8.3016	12.3733	9.89867	4.07173	13.16	10.528	4.8584			1	0.180254	0.120339		2503	321591
Liangping, Chonqing	107.48	30.41	455	China	Asia	Rainfed maize	170	41	24.1176	36.6334	36.6334	4.875	7.69333	6.15467	2.81833	7.69333	6.15467	2.81833			1	0.111812	0.111812		6802	145369
Dingtao, Shangdong	115.33	35.06	51	China	Asia	Rainfed maize	135	53	39.2593	35.5547	20.8349	8.20388	10.363	8.2904	2.15912	12.73	10.184	4.52612			1	0.37656	0.109891		5303	127960
Chengdou, Sichuan	104.01	30.4	506	China	Asia	Rainfed maize	198	58	29.2929	34.8323	23.6001	5.0625	6.62632	5.30105	1.56382	7.76842	6.21474	2.70592			1	0.209042	0.0739542		6802	51886
Anyang, Henan	114.24	36.03	63	China	Asia	Rainfed maize	143	28	19.5804	34.673	16.8676	8.90625	10.7133	8.57067	1.80708	13.6333	10.9067	4.72708			1	0.360951	0.127371		5203	83557
Shangqiu, Henan	115.4	34.27	50	China	Asia	Rainfed maize	133	44	33.0827	32.7958	27.6901	7.71728	10.6725	8.538	2.95522	11.4833	9.18667	3.76605			1	0.274853	0.135432		5403	261411
Nangong, Hebei	115.23	37.22	27	China	Asia	Rainfed maize	155	54	34.8387	31.1996	19.3573	9.06101	11.236	8.9888	2.17499	13.17	10.536	4.10899			1	0.280602	0.136662		5203	140653
Wanyuan, Sichuan	108.033	32.0667	674	China	Asia	Rainfed maize	243	24	9.87654	29.1424	29.1424	4.875	6.88	5.504	2.005	6.88	5.504	2.005			1	0.087991	0.087991		5802	46616
Qinglong, Hebei	118.57	40.24	228	China	Asia	Rainfed maize	150	34	22.6667	18.6886	17.759	9.35081	11.37	9.096	2.01919	11.5	9.2	2.14919			1	0.17252	0.173117		4403	77245
Youyang, Chonqing	108.46	28.5	664	China	Asia	Rainfed maize	314	56	17.8344	17.6536	17.6536	4.76786	5.79	4.632	1.02214	5.79	4.632	1.02214			1	0.127269	0.127269		5802	99359
Yunnan, Zhanyi	103.5	25.35	1899	China	Asia	Rainfed maize	298	42	14.094	4.08526	2.22776	9	9.20507	7.36405	0.205067	9.38333	7.50667	0.383333			1	0.201878	0.185183		5602	48226
Sofia	23.38	42.65	591	Bulgaria	Asia	Rainfed maize	281	5	1.77936	69.0866	58.3132	4.076	9.77768	7.82214	5.70168	13.1852	10.5482	9.10921	23.6954	9.87783	1	0.243815	0.0620264	0.238159	3402	3157
Ivailo	24.33	42.22	214	Bulgaria	Asia	Rainfed maize	211	25	11.8483	61.4319	41.9109	4.822	8.30104	6.64083	3.47904	12.5026	10.0021	7.68056	18.8839	10.9695	1	0.233402	0.0731032	0.181228	4302	3597
Razgrad	26.5	43.57	347	Bulgaria	Asia	Rainfed maize	231	17	7.35931	57.0495	13.2868	6.088	7.02084	5.61668	0.932844	14.1745	11.3396	8.08646	16.6837	14.4669	1	0.608877	0.0820147	0.230802	4502	40749
Vidin	22.85	43.98	31	Bulgaria	Asia	Rainfed maize	238	16	6.72269	53.6176	19.2894	5.902	7.31255	5.85004	1.41055	12.7247	10.1797	6.82265	17.7719	14.3438	1	0.470583	0.0964148	0.273675	4402	30232
Doneck	37.77	48.07	225	Ukraine	Europe	Rainfed maize	278			77.4069	47.8903	2.78444	5.34343	4.27474	2.55898	12.3243	9.85946	9.53988	14.8183	7.72177	1	0.685038	0.0945603	0.272987	3403	78233
Dnepropetrovsk	34.97	48.6	143	Ukraine	Europe	Rainfed maize	246	5	2.03252	71.6633	32.6868	3.31778	4.92887	3.94309	1.61109	11.7084	9.36673	8.39064	12.6464	8.51267	1	0.691731	0.106928	0.264898	3403	124350
Ljubasevka	30.27	47.85	183	Ukraine	Europe	Rainfed maize	256			68.7728	40.4639	3.97111	6.67009	5.33607	2.69898	12.7168	10.1735	8.74572	17.6102	10.4845	1	0.620983	0.0949722	0.289374	3503	94693
Kharkiv	36.13	49.97	155	Ukraine	Europe	Rainfed maize	278	23	8.27338	67.0412	45.4032	4.09111	7.49332	5.99465	3.40221	12.4128	9.93026	8.32171	19.5366	10.6664	1	0.508494	0.0979194	0.248476	3503	102387
Kirovograd	32.2	48.52	171	Ukraine	Europe	Rainfed maize	226			66.2369	35.7226	4.43556	6.90064	5.52051	2.46509	13.1373	10.5098	8.70172	18.6962	12.0174	1	0.544531	0.0898277	0.255226	3403	84513
Lubny	33.02	50	158	Ukraine	Europe	Rainfed maize	318	39	12.2642	54.9324	42.0093	5.72667	9.87515	7.90012	4.14849	12.7068	10.1655	6.98017	27.5373	15.9691	1	0.37011	0.0930915	0.216654	3503	127935
Sepetovka	27.03	50.17	278	Ukraine	Europe	Rainfed maize	330	60	18.1818	54.5062	53.7238	5.77556	12.4806	9.9845	6.70506	12.6953	10.1562	6.91971	33.9107	15.6926	1	0.0860882	0.0839941	0.175295	2703	41724
Mogilev-Podolskij	27.78	48.45	78	Ukraine	Europe	Rainfed maize	279	27	9.67742	54.1249	51.0512	5.56889	11.377	9.10158	5.80808	12.1393	9.7114	6.57036	31.8136	15.5724	1	0.143667	0.094183	0.203108	3503	32715
Konotop	33.2	51.23	149	Ukraine	Europe	Rainfed maize	361	73	20.2216	53.8775	44.4951	5.11111	9.20839	7.36671	4.09728	11.0816	8.86527	5.97048	26.1374	14.5076	1	0.249295	0.118139	0.235484	2603	89000
Uman	30.23	48.77	216	Ukraine	Europe	Rainfed maize	226	18	7.9646	53.3508	47.4456	6.18889	11.7762	9.42093	5.58727	13.2669	10.6135	7.07798	34.5317	18.1479	1	0.161004	0.0835404	0.208081	3603	63744
Kiev	30.57	50.4	167	Ukraine	Europe	Rainfed maize	223	7	3.13901	50.0294	38.4591	6.30556	10.2461	8.19689	3.94056	12.6185	10.0948	6.31298	28.9422	17.8113	1	0.28987	0.0956212	0.149866	3603	30602
Vinnytsia	28.6	49.23	298	Ukraine	Europe	Rainfed maize	253			49.9103	41.0534	5.91889	10.0411	8.03288	4.12221	11.8166	9.45325	5.89768	26.6236	15.6937	1	0.183732	0.0972445	0.20216	2603	50271
Payerne	6.94	46.81	490	Switzerland	Europe	Rainfed maize	413	40	9.68523	36.5932	29.186	9.11636	12.8737	10.2989	3.7573	14.3776	11.5021	5.26121	30.3732	21.5085	1	0.211785	0.0892209	0.094479	2802	7984
Wynau	7.79	47.26	422	Switzerland	Europe	Rainfed maize	305	62	20.3279	34.6597	33.7451	9.26364	13.9818	11.1854	4.71817	14.1775	11.342	4.91388	35.2068	23.3262	1	0.111039	0.0927612	0.0944418	2902	1349
Zurich-Kloten	8.54	47.48	426	Switzerland	Europe	Rainfed maize	328	45	13.7195	31.2347	29.3064	9.14273	12.9329	10.3463	3.79017	13.2955	10.6364	4.15282	31.3488	22.1616	1	0.145249	0.115187	0.0945245	3902	5657
Geneve-Cointrin	6.13	46.25	420	Switzerland	Europe	Rainfed maize	254	9	3.54331	26.8146	17.5253	8.90364	10.7956	8.63648	1.89196	12.1659	9.73269	3.26223	24.5121	20.2163	1	0.189232	0.10221	0.0943813	3802	1025
Llubljana	14.47	46.22	383	Slovenia	Europe	Rainfed maize	378	45	11.9048	47.3688	40.0445	7.49875	12.5072	10.0058	5.00845	14.2477	11.3982	6.74898	30.4898	18.2803	1	0.213554	0.0760627	0.161453	2902	1186
Celje	15.23	46.24	244	Slovenia	Europe	Rainfed maize	299	44	14.7157	42.3654	34.4783	7.75	11.8281	9.46251	4.07814	13.4468	10.7574	5.69679	26.8736	17.608	1	0.183662	0.0754335	0.150476	3802	21508
Murska Sobota	16.19	46.65	187	Slovenia	Europe	Rainfed maize	221	44	19.9095	41.3716	38.824	7.75	12.6684	10.1347	4.91836	13.2189	10.5751	5.46886	27.0657	16.5577	1	0.129065	0.0918671	0.150476	3702	12511
Ljubljana/Bezigrad	14.51	46.07	298	Slovenia	Europe	Rainfed maize	405	9	2.22222	32.1487	21.3714	7.56	9.61483	7.69186	2.05483	11.142	8.91361	3.58201	21.2855	16.7365	1	0.317221	0.102946	0.157656	3902	6276
Kosice	21.22	48.67	231	Slovakia	Europe	Rainfed maize	200	1	0.5	63.363	58.2592	4.762	11.4085	9.12681	6.64651	12.9978	10.3982	8.23579	26.6099	11.1072	1	0.23012	0.0836351	0.270448	3602	5154
Milhostov	21.73	48.67	106	Slovakia	Europe	Rainfed maize	267	59	22.0974	62.4343	57.7763	4.762	11.278	9.02242	6.51603	12.6764	10.1412	7.91445	26.5914	11.2279	1	0.188298	0.092704	0.270448	3502	7475
Lucenec	19.73	48.33	215	Slovakia	Europe	Rainfed maize	185	27	14.5946	58.3244	53.6531	5.393	11.6362	9.30894	6.24317	12.9404	10.3523	7.54743	28.6946	13.2991	1	0.165884	0.068228	0.244357	3402	11444
Stropkov/Tisinec	21.65	49.22	217	Slovakia	Europe	Rainfed maize	172	52	30.2326	57.9405	56.2615	4.762	10.8874	8.70995	6.12543	11.3221	9.05764	6.56005	31.7762	13.8984	1	0.116302	0.0773875	0.270448	2702	2591
Nitra	18.13	48.28	136	Slovakia	Europe	Rainfed maize	190	17	8.94737	53.5603	28.1692	5.868	8.1692	6.53536	2.3012	12.6357	10.1086	6.76774	18.6419	13.3906	1	0.328241	0.0662913	0.238474	3502	54211
Prievidza	18.6	48.77	261	Slovakia	Europe	Rainfed maize	187	14	7.48663	51.7726	42.2578	5.693	9.85935	7.88748	4.16635	11.8045	9.4436	6.1115	25.749	14.868	1	0.20389	0.0676081	0.241773	2602	7420
Hurbanovo	18.2	47.87	124	Slovakia	Europe	Rainfed maize	239	61	25.523	49.1994	37.8047	6.041	9.71295	7.77036	3.67195	11.8916	9.51328	5.8506	21.4884	13.3648	1	0.165072	0.0827115	0.239216	4402	10470
Botosani	26.65	47.74	162	Romania	Europe	Rainfed maize	219	20	9.13242	76.6783	74.9772	2.95556	11.8115	9.44916	8.8559	12.673	10.1384	9.71744	25.724	6.43686	1	0.165708	0.0908454	0.286787	3503	91120
Bacau	26.91	46.53	185	Romania	Europe	Rainfed maize	218			75.9144	72.2581	3.06111	11.0342	8.8274	7.97313	12.7093	10.1674	9.6482	24.239	6.72437	1	0.176058	0.102374	0.352365	3403	251897
Cluj-Napoca	23.57	46.78	410	Romania	Europe	Rainfed maize	222	23	10.3604	75.4538	65.8809	3.55667	10.4243	8.33941	6.8676	14.4897	11.5918	10.933	24.774	8.45267	1	0.380021	0.0700473	0.173861	3502	177127
Caransebes	22.23	45.42	242	Romania	Europe	Rainfed maize	233	5	2.14592	74.1463	61.4684	3.39889	8.82104	7.05683	5.42215	13.1466	10.5173	9.74773	21.3248	8.21678	1	0.449573	0.0641285	0.2151	3502	32284
Rosiori De Vede	24.98	44.11	103	Romania	Europe	Rainfed maize	244			71.5106	47.7063	3.15333	6.03005	4.82404	2.87671	11.0685	8.85476	7.91512	13.5688	7.09565	1	0.550951	0.111435	0.432498	4403	212261
Arad	21.35	46.13	118	Romania	Europe	Rainfed maize	258	26	10.0775	70.4321	66.4085	4.02556	11.9839	9.58709	7.9583	13.6146	10.8917	9.58908	26.0669	8.75625	1	0.232377	0.0871449	0.195723	4402	238552
Calarasi	27.34	44.21	20	Romania	Europe	Rainfed maize	235	16	6.80851	69.8268	52.0474	3.49111	7.28034	5.82427	3.78923	11.5702	9.25618	8.07912	16.6791	7.99807	1	0.46466	0.100139	0.43922	4302	323820
Galati	28.03	45.47	70	Romania	Europe	Rainfed maize	250	6	2.4	68.9655	55.089	3.25333	7.24396	5.79517	3.99063	10.483	8.38637	7.22963	14.0274	6.29984	1	0.271825	0.111886	0.432572	4303	198056
Drobeta Tr. Severin	22.63	44.63	78	Romania	Europe	Rainfed maize	246	1	0.406504	67.5066	52.8471	3.25667	6.90661	5.52529	3.64994	10.0225	8.01804	6.76588	14.8769	7.01488	1	0.321164	0.10216	0.402205	4402	132789
Novi Sad Rimski Sancev	19.85	45.33	87	Republic of Serbia	Europe	Rainfed maize	238	35	14.7059	59.2334	50.2415	6.05833	12.1755	9.74038	6.11714	14.861	11.8888	8.8027	24.8993	12.3895	1	0.195289	0.0660257	0.206097	4402	403656
Valjevo	19.92	44.32	177	Republic of Serbia	Europe	Rainfed maize	217			58.4909	30.8029	6.05833	8.75518	7.00415	2.69685	14.5952	11.6761	8.53685	21.3379	14.7652	1	0.486163	0.0562209	0.206097	4602	68011
Nis	21.9	43.33	202	Republic of Serbia	Europe	Rainfed maize	199			54.0482	18.6729	6.05833	7.44934	5.95947	1.39101	13.1841	10.5473	7.12577	17.6966	14.3921	1	0.199478	0.073627	0.206097	4402	45511
Belgrade	20.47	44.8	132	Republic of Serbia	Europe	Rainfed maize	252			49.2252	19.3447	6.05833	7.51139	6.00911	1.45306	11.9318	9.54543	5.87345	17.0713	13.7689	1	0.372207	0.072003	0.206097	4502	297446
Chojnice	17.53	53.72	172	Poland	Europe	Rainfed maize	294	41	13.9456	60.8213	55.1088	4.855	10.815	8.65202	5.96003	12.3919	9.91355	7.53694	33.1385	14.8763	1	0.227734	0.135882	0.184032	2702	7127
Mikolajki	21.59	53.79	128	Poland	Europe	Rainfed maize	373	16	4.28954	59.9659	54.401	5.097	11.1779	8.94231	6.08089	12.7317	10.1853	7.63466	31.5918	14.4055	1	0.2115	0.125697	0.135956	2703	4010
Szczecin	14.62	53.4	7	Poland	Europe	Rainfed maize	382	6	1.57068	56.821	52.2769	5.464	11.4494	9.15951	5.98539	12.6543	10.1234	7.19029	32.381	15.4532	1	0.120342	0.0928777	0.171214	3502	5341
Mlawa	20.36	53.1	149	Poland	Europe	Rainfed maize	271	20	7.38007	53.6444	46.7175	5.5	10.3223	8.25788	4.82235	11.8648	9.49183	6.36479	30.2407	16.113	1	0.135059	0.113017	0.126529	2603	5813
Tarnow	20.98	50.03	209	Poland	Europe	Rainfed maize	172	24	13.9535	52.2795	49.8963	5.823	11.6219	9.29752	5.7989	12.2023	9.76183	6.37929	31.8508	15.9584	1	0.120089	0.093274	0.102344	3602	6688
Wroclaw II	16.9	51.1	121	Poland	Europe	Rainfed maize	249	41	16.4659	51.968	43.3364	6.395	11.2859	9.02872	4.8909	13.3141	10.6512	6.91905	31.0706	17.6057	1	0.186191	0.0910994	0.162348	3502	74683
Terespol	23.62	52.08	137	Poland	Europe	Rainfed maize	306	112	36.6013	51.4392	43.4046	5.467	9.65979	7.72783	4.19279	11.2581	9.00645	5.79106	28.1131	15.9108	1	0.24035	0.115097	0.122579	2502	5862
Siedlce	22.25	52.18	155	Poland	Europe	Rainfed maize	291	109	37.457	50.9895	37.043	5.574	8.85366	7.08293	3.27966	11.3731	9.09846	5.79908	27.3611	17.2257	1	0.265089	0.101771	0.123177	2503	9903
Katowice	19.03	50.24	281	Poland	Europe	Rainfed maize	180	1	0.555556	50.8824	50.8028	6.438	13.0861	10.4689	6.64811	13.1073	10.4859	6.66932	35.3157	17.3743	1	0.0893438	0.0895355	0.129174	2702	8393
Pila	16.75	53.13	73	Poland	Europe	Rainfed maize	247	13	5.26316	50.8417	45.248	5.716	10.4398	8.35183	4.72379	11.6277	9.30219	5.91174	30.7614	16.8425	1	0.171436	0.134937	0.194952	3602	5019
Warsaw-Okecie	20.96	52.16	106	Poland	Europe	Rainfed maize	264	106	40.1515	50.4414	39.8012	5.669	9.41713	7.53371	3.74813	11.439	9.15118	5.76998	26.7435	16.0993	1	0.281417	0.0946223	0.138356	2502	13195
Torun	18.6	53.04	72	Poland	Europe	Rainfed maize	315	14	4.44444	49.5944	41.1858	5.715	9.71704	7.77363	4.00204	11.338	9.07041	5.62302	28.4672	16.7428	1	0.221992	0.0996389	0.164932	2502	18143
Klodzko	16.61	50.44	357	Poland	Europe	Rainfed maize	242	82	33.8843	44.628	44.022	6.713	11.9922	9.59376	5.27921	12.1234	9.69876	5.41045	35.9964	20.1501	1	0.113933	0.113663	0.200996	2602	9087
Opole	17.97	50.63	163	Poland	Europe	Rainfed maize	203	48	23.6453	44.4565	41.1098	6.824	11.5877	9.27014	4.76367	12.2859	9.8287	5.46187	34.6885	20.4281	1	0.0935554	0.0838612	0.205985	3602	12891
Vlissingen	3.6	51.44	10	Netherlands	Europe	Rainfed maize	183	11	6.01093	14.426	7.64067	11.9067	12.8917	10.3133	0.985011	13.9139	11.1311	2.00721	28.0854	25.9395	1	0.0863609	0.0799688	0.0510115	3802	3703
Groningen Eelde	6.58	53.12	4	Netherlands	Europe	Rainfed maize	514	36	7.00389	12.8753	12.5583	11.4667	13.1135	10.4908	1.64683	13.1612	10.529	1.69455	35.5638	31.0976	1	0.103348	0.103206	0.0731554	3802	1931
Niksic	18.95	42.77	647	Montenegro	Europe	Rainfed maize	346	38	10.9827	78.8785	57.0065	3.689	8.58036	6.86429	4.89136	17.4656	13.9725	13.7766	18.9189	8.1339	1	0.756441	0.0814958	0.195953	3902	111
Plevlja	19.35	43.35	788	Montenegro	Europe	Rainfed maize	278	6	2.15827	76.3128	62.9386	3.689	9.95376	7.96301	6.26476	15.5738	12.459	11.8848	22.5434	8.3549	1	0.477672	0.0956779	0.195953	2802	74
Zabljak	19.13	43.15	1450	Montenegro	Europe	Rainfed maize	368			70.2852	53.4569	3.689	7.92599	6.34079	4.23699	12.4147	9.93177	8.72571	21.6207	10.0629	1	0.381923	0.178217	0.195953	1902	508
Kolasin	19.53	42.83	945	Montenegro	Europe	Rainfed maize	297			68.944	53.2823	3.689	7.89637	6.31709	4.20737	11.8785	9.50282	8.18953	20.6775	9.66003	1	0.387826	0.286126	0.195953	2902	707
Belcy	27.95	47.78	102	Moldova, Republic of	Europe	Rainfed maize	249	48	19.2771	78.9691	70.3078	2.93667	9.89038	7.9123	6.95371	13.9636	11.1708	11.0269	23.041	6.84138	1	0.293707	0.0990285	0.370207	3503	243283
Cahul	28.27	45.85	113	Moldova, Republic of	Europe	Rainfed maize	257			78.1636	50.6548	2.93667	5.95127	4.76102	3.01461	13.4485	10.7588	10.5119	14.5955	7.20217	1	0.610683	0.0751205	0.370207	4303	51209
Kisinev	28.98	47.02	173	Moldova, Republic of	Europe	Rainfed maize	265			77.9015	61.3485	2.93667	7.59781	6.07824	4.66114	13.289	10.6312	10.3523	18.6741	7.21784	1	0.367505	0.0810644	0.370207	4403	78242
Stefan-Voda	29.48	46.52	173	Moldova, Republic of	Europe	Rainfed maize	256			74.7991	43.8501	2.93667	5.23004	4.18404	2.29338	11.653	9.32241	8.71635	13.1217	7.36781	1	0.519119	0.0984496	0.370207	3403	92036
Prilep	21.57	41.33	674	Macedonia, the former Yugoslav Republic of	Europe	Rainfed maize	188	16	8.51064	70.6482	52.4392	4.28727	9.01431	7.21145	4.72703	14.6065	11.6852	10.3192	19.4003	9.22692	1	0.124604	0.0947194	0.0745673	4402	2065
Skopje-Petrovac	21.65	41.97	239	Macedonia, the former Yugoslav Republic of	Europe	Rainfed maize	180			69.3953	25.8235	4.28727	5.77983	4.62386	1.49256	14.0085	11.2068	9.72126	14.1987	10.5321	1	0.23133	0.0926391	0.0745673	4202	5848
Demir Kapija	22.25	41.42	126	Macedonia, the former Yugoslav Republic of	Europe	Rainfed maize	208	20	9.61538	66.3818	21.5919	4.28727	5.4679	4.37432	1.18062	12.7528	10.2023	8.46556	12.984	10.1805	1	0.236228	0.0961832	0.0745673	4302	5534
Prizren	20.73	42.22	403	Kosovo	Europe	Rainfed maize	252	32		81.7607	58.0355	3	7.14889	5.71911	4.14889	16.448	13.1584	13.448	17.9302	7.52434	1	0.635064	0.0929006		3702	10770
Pristina	21.15	42.65	576	Kosovo	Europe	Rainfed maize	214	19	8.8785	79.0282	5.62249	3	3.17872	2.54298	0.178723	14.3049	11.4439	11.3049	8.55785	8.07669	1	0.986273	0.0693044		3502	7539
Nagykanizsa	16.97	46.45	141	Hungary	Europe	Rainfed maize	211			57.2578	43.8644	6.413	11.4241	9.1393	5.01112	15.0039	12.0031	8.59092	28.0752	15.7602	1	0.280513	0.0588474	0.191958	3602	17805
Nyiregyhaza	21.88	47.97	142	Hungary	Europe	Rainfed maize	220	43	19.5455	57.2406	25.6251	5.844	7.85748	6.28599	2.01348	13.6672	10.9337	7.82316	18.0045	13.3909	1	0.445067	0.0797917	0.223414	3502	103003
Szolnok	20.23	47.12	94	Hungary	Europe	Rainfed maize	236	18	7.62712	56.2661	35.5328	5.024	7.79312	6.23449	2.76912	11.4876	9.19012	6.46365	15.6012	10.0577	1	0.31136	0.0751638	0.25475	4302	132774
Paks	18.85	46.58	98	Hungary	Europe	Rainfed maize	244	65	26.6393	53.5786	26.2019	6.298	8.53409	6.82728	2.23609	13.567	10.8536	7.26901	20.5851	15.1914	1	0.438767	0.0681147	0.286585	4402	297524
Miskolc	20.77	48.1	236	Hungary	Europe	Rainfed maize	198	31	15.6566	52.9175	38.7393	5.966	9.73871	7.79097	3.77271	12.6714	10.1371	6.70538	23.2348	14.2338	1	0.302545	0.0907342	0.168444	3402	42005
Mosonmagyarovar	17.28	47.88	122	Hungary	Europe	Rainfed maize	233	34	14.5923	51.531	2.29575	6.404	6.55447	5.24358	0.150474	13.2126	10.5701	6.80857	17.2103	16.8152	1	0.471959	0.0750914	0.193822	3502	52375
Gyor Per	17.82	47.62	129	Hungary	Europe	Rainfed maize	253	36	14.2292	50.5483	43.9155	6.404	11.4185	9.13478	5.01448	12.95	10.36	6.546	27.9852	15.6954	1	0.124116	0.0732215	0.196482	3402	69696
Pecs	18.23	46	203	Hungary	Europe	Rainfed maize	185	13	7.02703	48.8565	23.3564	6.603	8.6152	6.89216	2.0122	12.9107	10.3286	6.30772	18.5113	14.1877	1	0.394376	0.0715175	0.273386	4502	187730
Potsdam	13.07	52.38	81	Germany	Europe	Rainfed maize	239			38.3693	28.1174	8.255	11.484	9.1872	3.229	13.3943	10.7154	5.13929	29.5439	21.2369	1	0.162284	0.0979758	0.0872847	3502	20456
Neuruppin	12.82	52.9	38	Germany	Europe	Rainfed maize	285	58	20.3509	31.2561	11.7807	8.5075	9.64358	7.71486	1.13608	12.3756	9.90051	3.86814	28.5193	25.1596	1	0.239829	0.0996921	0.0761787	3602	5069
Munchen-Flughafen	11.8	48.37	453	Germany	Europe	Rainfed maize	257	40	15.5642	26.8802	23.5694	10.0887	13.1999	10.5599	3.11114	13.7976	11.0381	3.70881	32.439	24.7933	1	0.148876	0.108148	0.0831066	2802	31066
Hannover	9.7	52.47	55	Germany	Europe	Rainfed maize	269	35	13.0112	26.0629	9.12147	9.5725	10.5333	8.42663	0.960791	12.9468	10.3575	3.37432	28.0487	25.4903	1	0.203634	0.133171	0.0724337	3702	44701
Erfurt-Weimar	10.97	50.98	315	Germany	Europe	Rainfed maize	239	50	20.9205	25.3192	23.6175	9.17375	12.0103	9.60822	2.83652	12.284	9.82716	3.1102	33.7208	25.7568	1	0.129267	0.123531	0.0963301	2502	5837
Straubing	12.57	48.83	350	Germany	Europe	Rainfed maize	236	53	22.4576	23.8452	16.0248	10.0887	12.014	9.61117	1.92522	13.2477	10.5981	3.15894	28.9008	24.2695	1	0.185582	0.0956774	0.0831066	3702	8346
Bremen	8.8	53.05	4	Germany	Europe	Rainfed maize	451			21.7454	4.81974	9.84875	10.3475	8.27798	0.498721	12.5855	10.0684	2.73677	29.1029	27.7002	1	0.253776	0.123911	0.0688872	3802	11549
Stuttgart/Echterdingen	9.22	48.68	396	Germany	Europe	Rainfed maize	214	16	7.47664	19.2004	11.5934	10.7587	12.1696	9.7357	1.41087	13.3153	10.6523	2.5566	28.3748	25.0852	1	0.188162	0.111848	0.0910038	3702	18909
Konstanz	9.18	47.68	443	Germany	Europe	Rainfed maize				18.0426	4.4212	10.7587	11.2564	9.00514	0.497669	13.1273	10.5018	2.3685	26.2845	25.1224	1	0.249644	0.0969607	0.0910038	3802	4632
Dusseldorf	6.77	51.28	45	Germany	Europe	Rainfed maize	193			15.791	0.628616	10.485	10.5513	8.44106	0.0663273	12.4512	9.96093	1.96617	25.1784	25.0202	1	0.278929	0.100023	0.0692086	3802	65838
Weiden	12.18	49.67	438	Germany	Europe	Rainfed maize	279	86	30.8244	14.7069	12.9185	10.0887	11.5854	9.26833	1.49666	11.8283	9.46267	1.73958	36.1217	31.4553	1	0.106795	0.109034	0.0831066	2702	11423
Gourdon	1.4	44.74	261	France	Europe	Rainfed maize	215	22	10.2326	61.3321	10.2105	6.175	6.8772	5.50176	0.702199	15.9693	12.7755	9.79432	15.486	13.9048	1	0.662772	0.0896187	0.174672	4602	36573
Cognac	-0.32	45.66	31	France	Europe	Rainfed maize	211			54.9392	3.65511	6.986	7.25103	5.80083	0.265034	15.5035	12.4028	8.5175	14.3958	13.8696	1	0.362898	0.110347	0.165259	4702	90086
St-Girons	1.11	43.01	411	France	Europe	Rainfed maize	244	18	7.37705	54.3541	14.0099	6.987	8.12536	6.50029	1.13836	15.307	12.2456	8.31996	18.3949	15.8178	1	0.492227	0.101278	0.184622	4602	7829
Biarritz	-1.53	43.47	71	France	Europe	Rainfed maize	284	9	3.16901	51.7672	22.416	7.843	10.109	8.08723	2.26604	16.2607	13.0086	8.41772	19.1509	14.8581	1	0.453138	0.0750616	0.169209	5902	8269
Pau	-0.42	43.38	183	France	Europe	Rainfed maize	200	30	15	48.6783	15.9182	7.882	9.37421	7.49937	1.49221	15.358	12.2864	7.47603	19.6356	16.51	1	0.395976	0.106187	0.153332	4702	16986
Nevers	3.11	47	177	France	Europe	Rainfed maize	210	37	17.619	42.7997	23.285	7.518	9.79991	7.83993	2.28191	13.1433	10.5146	5.62529	23.0787	17.7048	1	0.355059	0.117455	0.186002	4602	28186
Chartres	1.5	48.46	156	France	Europe	Rainfed maize	202	18	8.91089	41.6165	8.80532	8.822	9.67381	7.73905	0.85181	15.1104	12.0883	6.28842	23.3517	21.2955	1	0.417593	0.0795633	0.0538498	3602	11291
Tours	0.73	47.44	112	France	Europe	Rainfed maize	174	23	13.2184	41.4526	6.36566	7.522	8.03338	6.4267	0.511378	12.8477	10.2782	5.3257	17.9127	16.7725	1	0.407965	0.128971	0.12965	4602	48827
Nantes	-1.61	47.15	26	France	Europe	Rainfed maize	225	22	9.77778	38.6999	11.6598	8.178	9.25739	7.40592	1.07939	13.3409	10.6727	5.16292	20.2297	17.871	1	0.312966	0.118557	0.115437	4702	56039
Amberieu	5.33	45.98	252	France	Europe	Rainfed maize	221	33	14.9321	36.3755	20.2307	8.686	10.8889	8.71113	2.20291	13.652	10.9216	4.96598	21.3714	17.0478	1	0.331829	0.113101	0.143658	4702	34338
Orleans	1.78	47.98	125	France	Europe	Rainfed maize	230	42	18.2609	35.0191	4.6382	8.387	8.79493	7.03594	0.407926	12.9069	10.3255	4.51987	19.5704	18.6626	1	0.422291	0.120899	0.108688	4502	16033
Basel-Mulhouse	7.51	47.61	273	France	Europe	Rainfed maize	233			27.1552	15.1882	10	11.7908	9.43265	1.79081	13.7278	10.9822	3.72781	26.2159	22.2342	1	0.267689	0.110986	0.113471	3702	10746
Luxeuil	6.36	47.79	274	France	Europe	Rainfed maize	199	16	8.0402	26.2198	18.7548	8.832	10.8708	8.69664	2.0388	11.9707	9.57655	3.13869	26.4573	21.4953	1	0.210268	0.107832	0.116371	3802	31021
Saint-Quentin	3.21	49.82	101	France	Europe	Rainfed maize	181	24	13.2597	24.4091	12.1367	9.369	10.6632	8.53052	1.29415	12.3944	9.91548	3.02536	26.0552	22.893	1	0.267297	0.0840528	0.0481543	3602	29742
Strasbourg	7.64	48.55	151	France	Europe	Rainfed maize	244	53	21.7213	20.8639	1.58493	10.089	10.2515	8.20118	0.162479	12.7489	10.1991	2.65993	22.8313	22.4694	1	0.27738	0.121096	0.115183	3502	11451
Kocelovice	13.83	49.47	522	Czech Republic	Europe	Rainfed maize	332	95	28.6145	39.3853	15.7899	6.80556	8.08163	6.46531	1.27608	11.2276	8.98205	4.422	22.7225	19.1347	1	0.28397	0.144465	0.144382	2702	1717
Ostrava/Mosnov	18.12	49.7	252	Czech Republic	Europe	Rainfed maize	198	29	14.6465	36.8973	34.6826	7.40889	11.3429	9.07433	3.93402	11.741	9.3928	4.33211	29.7158	19.4096	1	0.100809	0.0985123	0.113713	2702	3531
Holesov	17.57	49.32	224	Czech Republic	Europe	Rainfed maize	202	39	19.3069	36.3208	34.0508	7.56889	11.4768	9.18148	3.90796	11.886	9.50877	4.31708	28.1695	18.5776	1	0.0933991	0.0741916	0.100282	2502	10684
Usti Nad Orlici	16.42	49.98	405	Czech Republic	Europe	Rainfed maize	300	43	14.3333	36.0287	29.9778	7.59111	10.841	8.67281	3.2499	11.8664	9.49315	4.27533	28.4625	19.93	1	0.143411	0.113988	0.114542	2602	4726
Cheb	12.4	50.07	490	Czech Republic	Europe	Rainfed maize	260	100	38.4615	35.5203	30.4712	7.07778	10.1796	8.14371	3.10186	10.9768	8.7814	3.89898	29.4715	20.4911	1	0.254176	0.161819	0.135981	2602	4502
Brno/Turany	16.69	49.15	246	Czech Republic	Europe	Rainfed maize	203	21	10.3448	32.8904	20.9489	7.26111	9.18534	7.34827	1.92423	10.8198	8.65582	3.55867	24.8533	19.6468	1	0.210455	0.075058	0.114481	3402	5398
Retz_AT	16.05	48.76	320	Czech Republic	Europe	Rainfed maize	218	20	9.17431	29.6614	13.3827	7.26111	8.38298	6.70639	1.12187	10.3231	8.25846	3.06197	21.8301	18.9086	1	0.234157	0.0596164	0.114481	3502	22278
Prague/Libus	14.45	50.01	304	Czech Republic	Europe	Rainfed maize	184			27.7659	8.30334	7.75444	8.45663	6.7653	0.702182	10.7352	8.58813	2.98072	25.7183	23.5828	1	0.213011	0.0640877	0.112344	3402	4119
Puntijarka	15.97	45.91	992	Croatia	Europe	Rainfed maize	316	16	5.06329	56.0107	55.1733	6.7	14.9464	11.9572	8.24644	15.231	12.1848	8.53097			1	0.0864281	0.0853864	0.190926	3802	27332
Slavonski Brod_a	18	45.16	89	Croatia	Europe	Rainfed maize	243			54.6956	23.4312	6.7	8.75031	7.00024	2.05031	14.7889	11.8311	8.08886			1	0.307539	0.076169	0.190926	4602	38037
Zagreb/Pleso_a	16.06	45.73	109	Croatia	Europe	Rainfed maize	260			54.5164	21.1339	6.7	8.49541	6.79633	1.79541	14.7306	11.7845	8.03057			1	0.454122	0.0494597	0.190926	4802	30711
Bilogora	17.2	45.88	263	Croatia	Europe	Rainfed maize	201	14	6.96517	51.2227	35.8997	6.7	10.4524	8.3619	3.75237	13.7359	10.9887	7.0359			1	0.152404	0.0491758	0.190926	4702	120852
Osijek/Klisa	18.82	45.47	89	Croatia	Europe	Rainfed maize	243	31	12.7572	47.0595	25.4792	6.7	8.99078	7.19263	2.29078	12.6557	10.1246	5.95572			1	0.176842	0.0581401	0.190926	4502	91809
Tuzla_b	18.7	44.55	307	Bosnia and Herzegovina	Europe	Rainfed maize	263			70.1399	52.1517	4.42	9.23752	7.39002	4.81752	14.8024	11.8419	10.3824	25.1881	12.0521	1	0.531136	0.0621471	0.19602	3702	14504
Sarajevo-Bejelave	18.43	43.87	638	Bosnia and Herzegovina	Europe	Rainfed maize	318	18	5.66038	68.874	38.1092	4.42	7.14161	5.71329	2.72161	14.2004	11.3603	9.78036	16.6653	10.3143	1	0.762751	0.0836036	0.19602	2802	8815
Mostar	17.8	43.35	99	Bosnia and Herzegovina	Europe	Rainfed maize	368	40	10.8696	65.7741	0	4.42	4.15417	3.32334	0	12.9142	10.3314	8.4942	11.1401	11.853	1	0.666898	0.106129	0.19602	3902	9197
Banja Luka_a	17.22	44.78	156	Bosnia and Herzegovina	Europe	Rainfed maize	215	14	6.51163	65.4959	47.8711	4.42	8.47898	6.78318	4.05898	12.8101	10.248	8.39006	21.5498	11.2337	1	0.368016	0.0493076	0.19602	3702	7580
Mostar_a	17.8	43.35	108	Bosnia and Herzegovina	Europe	Rainfed maize	368	40	10.8696	63.8655	12.4066	4.42	5.04604	4.03683	0.626042	12.2321	9.78566	7.81207	13.0244	11.4085	1	0.476704	0.106607	0.19602	4902	14170
Brussels	4.53	50.9	58	Belgium	Europe	Rainfed maize	100	8	8	20.7117	12.5455	10.998	12.5757	10.0605	1.57768	13.8709	11.0967	2.8729	30.5266	26.6969	1	0.0696292	0.077843	0.0694493	3802	54761
Gomel	30.96	52.4	126	Belarus	Europe	Rainfed maize	384	38	9.89583	58.7602	57.9423	4.81833	11.4565	9.16518	6.63814	11.6837	9.34695	6.86535	33.6216	14.1405	1	0.170031	0.157632	0.198474	2603	2068
Kostjukovici	32.07	53.36	167	Belarus	Europe	Rainfed maize	380	60	15.7895	58.4933	55.0359	4.91167	10.9235	8.73882	6.01185	11.8334	9.46673	6.92175	31.062	13.9668	1	0.240199	0.187127	0.189389	2703	1037
Brest	23.69	52.12	146	Belarus	Europe	Rainfed maize	290	91	31.3793	57.0214	55.6347	5.27667	11.8937	9.51494	6.61701	12.2774	9.82194	7.00076	34.1126	15.1341	1	0.142322	0.118235	0.197213	2502	912
Zitkovici	27.87	52.21	137	Belarus	Europe	Rainfed maize	286	50	17.4825	55.695	55.0375	5.26167	11.7023	9.36188	6.44068	11.876	9.50082	6.61435	32.4936	14.6099	1	0.127691	0.133116	0.127562	2603	4202
Bialystok_PL	23.9	53.11	150	Belarus	Europe	Rainfed maize	265	39	14.717	54.461	53.4275	5.81333	12.4823	9.98586	6.66899	12.7656	10.2125	6.95229	37.3589	17.399	1	0.138037	0.128344	0.161948	2602	443
Bobruisk	29.13	53.21	156	Belarus	Europe	Rainfed maize	336	81	24.1071	54.3327	52.773	5.31333	11.2506	9.0005	5.93729	11.6349	9.30791	6.32155	34.2851	16.1918	1	0.158496	0.144566	0.124925	2703	2028
Baranovici	25.97	53.13	193	Belarus	Europe	Rainfed maize	259	75	28.9575	50.5051	47.9716	5.81167	11.1702	8.93615	5.35852	11.742	9.39356	5.93029	31.8362	16.5639	1	0.182471	0.136728	0.11568	2703	5377
Lida	25.32	53.9	157	Belarus	Europe	Rainfed maize	317	25	7.88644	46.3153	45.351	6.13667	11.2292	8.9834	5.09258	11.4309	9.14475	5.29427	32.3672	17.6883	1	0.139581	0.129633	0.1466	2702	1390
Wiener Neustadt/Flughafen	16.23	47.83	275	Austria	Europe	Rainfed maize	306	85	27.7778	31.851	19.0549	9.419	11.6363	9.30902	2.21728	13.8212	11.0569	4.40218	26.7658	21.6656	1	0.219004	0.0783402	0.112573	3602	11885
Salzburg Flughafen	13	47.8	430	Austria	Europe	Rainfed maize	450	36	8	27.6265	27.6132	10.248	14.1573	11.3258	3.90927	14.1599	11.3279	3.91189	33.6159	24.3335	1	0.0883076	0.0880804	0.0909675	2902	6306
Kremsmuenster	14.13	48.06	382	Austria	Europe	Rainfed maize	305	8	2.62295	27.3951	26.141	10.211	13.825	11.06	3.614	14.0638	11.251	3.85278	30.9007	22.8229	1	0.0859225	0.0736139	0.0879968	2802	15383
Linz/Hoersching	14.19	48.24	298	Austria	Europe	Rainfed maize	294	41	13.9456	25.9272	25.6598	10.259	13.8001	11.0401	3.54108	13.8499	11.0799	3.59089	33.7868	25.1172	1	0.0806912	0.0778009	0.0907289	3802	10962
Wien/Schwechat	16.57	48.11	184	Austria	Europe	Rainfed maize	246	43	17.4797	23.7369	4.4466	9.535	9.97871	7.98297	0.443714	12.5028	10.0022	2.96777	22.1221	21.1384	1	0.293325	0.0899474	0.104787	3502	40002
Stift Zwettl	15.2	48.62	502	Austria	Europe	Rainfed maize	265	80	30.1887	22.4666	17.9929	9.932	12.1112	9.68892	2.17915	12.81	10.248	2.87797	36.4611	29.9007	1	0.223752	0.185701	0.0835404	2702	6353
Graz Flughafen	15.45	46.99	337	Austria	Europe	Rainfed maize	272	25	9.19118	16.5208	13.3005	10.868	12.5353	10.0282	1.66725	13.0188	10.415	2.15081	30.2832	26.2554	1	0.128265	0.0872812	0.0942813	3702	20440
Draughon Mille TX	-97.417	31.15	205	United States of America	North America	Rainfed maize	322	25	7.76398	56.8763	31.9299	4.13412	6.07333	4.85867	1.93921	9.58667	7.66933	5.45254	13.724	9.34196	1	0.449008	0.0893735	0.313056	6402	96758
Beatrice NE	-96.9333	40.3	376	United States of America	North America	Rainfed maize	245	44	17.9592	47.6259	25.8478	7.15849	9.65378	7.72303	2.49529	13.668	10.9344	6.50951	20.6028	15.2774	1	0.328837	0.106396	0.217213	4503	215976
Clay Center NE	-98.1333	40.5667	552	United States of America	North America	Rainfed maize	272	59	21.6912	47.6204	35.818	7.17282	11.1758	8.94061	4.00293	13.6939	10.9552	6.52112	22.9246	14.7135	1	0.298748	0.0976315	0.231993	4403	140286
Whiteville NC	-78.578	34.602	25	United States of America	North America	Rainfed maize	175	9	5.14286	45.7516	42.651	6.04391	10.5388	8.43106	4.49491	11.1412	8.91294	5.09726	25.2581	14.4853	1	0.260304	0.184195	0.234635	6702	65145
North Platte NE	-100.767	41.0833	861	United States of America	North America	Rainfed maize	204	19	9.31373	45.0457	33.9933	4.28643	6.49394	5.19515	2.20751	7.8	6.24	3.51357	16.5739	10.9399	1	0.350241	0.156626	0.39564	3203	11290
Scandia KS	-97.7833	39.7833	451	United States of America	North America	Rainfed maize	217	48	22.1198	39.0875	30.4329	6.25298	8.98841	7.19073	2.73544	10.2655	8.21241	4.01254	20.9512	14.5751	1	0.27765	0.12022	0.249099	4403	30461
Monroe City MO	-91.7254	39.6353	227	United States of America	North America	Rainfed maize	207	38	18.3575	38.2458	30.1283	8.01158	11.4661	9.17291	3.45456	12.9733	10.3787	4.96176	24.2375	16.9351	1	0.207709	0.118288	0.299664	4703	281314
McCook NE	-100.583	40.2333	792	United States of America	North America	Rainfed maize	152	8	5.26316	38.1897	29.5577	4.52488	6.42353	5.13882	1.89865	7.32059	5.85647	2.79571	16.2177	11.4241	1	0.301774	0.138401	0.441906	4203	120953
Hutchinson KS	-98.0333	37.9333	477	United States of America	North America	Rainfed maize	148	12	8.10811	38.1459	34.618	4.63906	7.09532	5.67626	2.45626	7.5	6	2.86094	17.6323	11.5284	1	0.228126	0.145907	0.399463	5403	16971
Silverlake KS	-95.7	39.0333	271	United States of America	North America	Rainfed maize	230	16	6.95652	37.7445	33.0663	6.22555	9.30107	7.44086	3.07551	10	8	3.77445	23.1066	15.4661	1	0.177693	0.140484	0.191998	4503	15211
Concord NE	-96.95	42.3833	445	United States of America	North America	Rainfed maize	200	32	16	37.5832	18.1067	8.51209	10.3941	8.3153	1.88203	13.6375	10.91	5.12541	22.454	18.3883	1	0.361792	0.134653	0.305284	3403	92756
Davis IN	-85.15	40.25	294	United States of America	North America	Rainfed maize	338	17	5.02959	37.3103	30.8872	9.6301	13.9339	11.1471	4.30379	15.3615	12.2892	5.73144	26.624	18.4006	1	0.127327	0.0717817	0.157153	4703	412681
Pierre SD	-100.006	44.2912	454	United States of America	North America	Rainfed maize			#DIV/0!	37.2642	9.42588	5.3247	5.87883	4.70307	0.554132	8.4875	6.79	3.1628	15.8631	14.3679	1	0.455132	0.220129	0.340932	3203	79375
Butlerville IN	-85.517	39.033	241	United States of America	North America	Rainfed maize	160	35	21.875	37.1657	35.4606	9.00464	13.9522	11.1617	4.94753	14.3308	11.4646	5.32613	26.1018	16.846	1	0.123368	0.0984526	0.222237	4703	309591
Bondville IL	-88.3715	40.0529	213	United States of America	North America	Rainfed maize	230	20	8.69565	35.7304	27.0069	10.5821	14.4974	11.5979	3.91531	16.4652	13.1722	5.88309	25.661	18.7308	1	0.16364	0.106235	0.174076	4703	718051
Olney IL	-88.1031	38.7377	134	United States of America	North America	Rainfed maize	138	14	10.1449	35.2331	29.1227	8.97928	12.6688	10.135	3.68948	13.864	11.0912	4.88472	26.9698	19.1155	1	0.16881	0.0936496	0.248828	4703	700187
Brunswick MO	-93.1965	39.4127	198	United States of America	North America	Rainfed maize	223	34	15.2466	34.7313	29.6794	8.24561	11.7257	9.38059	3.48012	12.6333	10.1067	4.38772	24.1982	17.0163	1	0.203296	0.124211	0.223592	4603	103125
South Charleston OH	-83.6721	39.8633	343	United States of America	North America	Rainfed maize	254	39	15.3543	33.9906	27.1436	9.897	13.5843	10.8674	3.68726	14.9933	11.9947	5.09633	26.6838	19.4409	1	0.173757	0.0916493	0.144754	4703	380703
Columbia City IN	-85.383	41.1	266	United States of America	North America	Rainfed maize	285	65	22.807	33.9392	28.7358	9.86338	13.8406	11.0725	3.97721	14.9308	11.9446	5.06739	27.191	19.3775	1	0.130565	0.072928	0.131944	4703	137487
Custar OH	-83.8444	41.2847	211	United States of America	North America	Rainfed maize	389	133	34.1902	33.7959	24.5299	9.71877	12.8776	10.3021	3.15888	14.68	11.744	4.96123	24.2123	18.273	1	0.155882	0.0899346	0.134766	3603	203704
Redfield SD	-98.5303	44.8588	397	United States of America	North America	Rainfed maize	265	60	22.6415	33.7267	15.9067	7.64692	9.09337	7.2747	1.44646	11.5385	9.23077	3.89154	21.376	17.9758	1	0.427826	0.275115	0.216923	3303	259779
Beresford SD	-96.93	43.07	387.904	United States of America	North America	Rainfed maize	242	31	12.8099	33.7037	8.24876	8.44768	9.20715	7.36572	0.759476	12.7423	10.1938	4.29463	22.6487	20.7804	1	0.359391	0.0853414	0.247754	3403	299239
Manhattan KS	-96.5833	39.2	320	United States of America	North America	Rainfed maize	210	45	21.4286	33.6743	24.0732	6.82934	8.99463	7.19571	2.16529	10.2967	8.23733	3.46733	21.6088	16.4069	1	0.228762	0.11356	0.200282	4503	37966
West Lafayette IN	-86.917	40.55	217	United States of America	North America	Rainfed maize	242	29	11.9835	33.6316	29.4073	10.3922	14.7213	11.7771	4.32915	15.6583	12.5267	5.26615	27.497	19.4109	1	0.124694	0.0768036	0.132338	4703	867668
St Joseph MO	-94.7946	39.7578	271	United States of America	North America	Rainfed maize	245	33	13.4694	33.0855	18.8251	8.37323	10.315	8.25204	1.94182	12.5133	10.0107	4.1401	22.8259	18.5289	1	0.343649	0.107763	0.19602	4603	311615
Lewis IA	-95.1667	41.3167	389	United States of America	North America	Rainfed maize	214	24	11.215	33.0746	18.2792	10.0742	12.3276	9.86212	2.2534	15.0529	12.0424	4.97869	25.1863	20.5824	1	0.345076	0.11171	0.104035	4603	482341
Mead NE	-96.4833	41.15	366	United States of America	North America	Rainfed maize	242	53	21.9008	33.0453	17.6528	9.06323	11.0061	8.8049	1.94289	13.5364	10.8291	4.47314	24.66	20.3068	1	0.323835	0.0946751	0.174804	4503	490811
Wooster OH	-81.9308	40.7787	311	United States of America	North America	Rainfed maize	251	76	30.2789	32.1549	27.8053	9.45621	13.0982	10.4786	3.642	13.9379	11.1503	4.48172	27.4957	19.8504	1	0.122014	0.104137	0.0857717	3703	204631
Crawfordsville IA	-91.4833	41.2	233	United States of America	North America	Rainfed maize	226	38	16.8142	32.1211	29.5547	10.5049	14.9122	11.9298	4.40726	15.476	12.3808	4.97106	32.9356	23.2016	1	0.115129	0.0809269	0.111534	4703	541879
Aimes IA	-93.7667	42.0167	335	United States of America	North America	Rainfed maize	275	59	21.4545	31.2028	30.4574	10.3043	14.8172	11.8538	4.51294	14.9778	11.9822	4.67349	33.506	23.301	1	0.139626	0.131282	0.0993504	4603	337984
Holdrege NE	-99.3667	40.3333	707	United States of America	North America	Rainfed maize	163	16	9.81595	31.1788	26.1509	5.87784	7.95926	6.36741	2.08142	8.54074	6.83259	2.6629	18.1945	13.4365	1	0.224947	0.117007	0.347515	4303	83770
Hancock WI	-89.53	44.12	333	United States of America	North America	Rainfed maize	171	58	33.9181	30.7991	27.8549	8.12534	11.2625	9.01	3.13716	11.7417	9.39333	3.61632	24.7656	17.8672	1	0.222027	0.191066	0.0884912	2703	42164
Ceresco MI	-85.1526	42.22	300	United States of America	North America	Rainfed maize	261	85	32.567	30.4469	23.7367	8.95745	11.7454	9.39634	2.78798	12.8786	10.3029	3.92112	25.3647	19.3439	1	0.196001	0.20686	0.116077	3703	296773
Peoria IL	-89.5112	40.7087	207	United States of America	North America	Rainfed maize	204	4	1.96078	29.8829	7.56162	10.8937	11.7848	9.42782	0.89112	15.5364	12.4291	4.64271	23.2046	21.45	1	0.220261	0.0915565	0.137538	4703	729257
Freeport IL	-89.6734	42.2801	265	United States of America	North America	Rainfed maize	281	111	39.5018	28.3745	20.0108	10.5345	13.1698	10.5359	2.6354	14.7077	11.7662	4.17324	28.4727	22.7751	1	0.188884	0.0966711	0.122371	3703	703475
Springfield IL	-89.6106	39.7273	177	United States of America	North America	Rainfed maize	215	53	24.6512	27.4448	11.0647	10.5084	11.8158	9.45263	1.30738	14.4833	11.5867	3.97492	23.4554	20.8601	1	0.212112	0.0975309	0.173473	4603	763427
Lamberton MN	-95.3	44.23	348	United States of America	North America	Rainfed maize	343			27.3474	15.4646	10.5731	12.5073	10.0058	1.93421	14.5529	11.6424	3.97985	23.159	19.5776	1	0.14462	0.069954	0.0587479	3503	851511
Brookings SD	-96.7684	44.3252	499	United States of America	North America	Rainfed maize	273	61	22.3443	26.4943	6.57516	8.79128	9.41	7.528	0.618722	11.96	9.568	3.16872	20.7277	19.3649	1	0.348042	0.223366	0.137765	3403	428266
Kanawha IA	-93.8	42.9333	358	United States of America	North America	Rainfed maize	284	63	22.1831	26.0407	24.9668	10.8459	14.4548	11.5639	3.60891	14.6647	11.7318	3.81879	28.2517	21.1981	1	0.109019	0.0907203	0.0659409	3603	908710
Nashua IA	-92.5667	42.9333	319	United States of America	North America	Rainfed maize	254	84	33.0709	25.9608	25.2796	10.8012	14.4555	11.5644	3.65429	14.5885	11.6708	3.78729	31.4261	23.4817	1	0.0959475	0.0888544	0.0699982	3703	882880
Waseca MN	-93.52	44.07	352	United States of America	North America	Rainfed maize	286	21	7.34266	25.0785	19.4422	10.9165	13.5511	10.8409	2.63464	14.5706	11.6565	3.65408	23.5083	18.9377	1	0.166533	0.117976	0.0498094	3603	697305
Dazey ND	-98.08	47.11	438	United States of America	North America	Rainfed maize	233			23.9152	9.61329	7.94542	8.79048	7.03238	0.845054	10.4429	8.35429	2.49743	21.22	19.1801	1	0.363833	0.193888	0.0881825	2303	182523
Sutherland IA	-95.5333	42.9333	319	United States of America	North America	Rainfed maize	242	35	14.4628	23.4691	19.7656	10.9562	13.6552	10.9242	2.69904	14.316	11.4528	3.35984	28.3521	22.7481	1	0.14019	0.0902614	0.081264	3503	773340
Eldred MN	-96.49	47.41	264	United States of America	North America	Rainfed maize	333	25	7.50751	20.0433	9.42581	7.92413	8.74878	6.99902	0.824643	9.91053	7.92842	1.98639	21.8958	19.8319	1	0.2958	0.235053	0.064768	2403	75184
Arlington WI	-89.38	43.31	325	United States of America	North America	Rainfed maize	187	24	12.8342	15.251	9.70491	9.51308	10.5355	8.42843	1.02246	11.225	8.98	1.71192	22.2541	20.0944	1	0.2546	0.266125	0.109957	3603	233582
Trinidad	-56.9167	-33.5367	119	Uruguay	South America	Rainfed maize	180	12	6.66667	70.2574	46.6792	4.39528	8.2431	6.59448	3.84782	14.7777	11.8222	10.3824	17.0214	9.07592	1	0.346966	0.163019	0.234223	6702	18257
La Estanzuela	-57.6905	-34.3388	79	Uruguay	South America	Rainfed maize	200	38	19	64.2218	24.3172	5.51326	7.2847	5.82776	1.77144	15.4096	12.3277	9.89631	16.4854	12.4766	1	0.416859	0.126067	0.182918	6702	11216
Mercedes	-58.0683	-33.25	17	Uruguay	South America	Rainfed maize	205	43	20.9756	60.3469	32.1735	5.51326	8.12847	6.50278	2.61521	13.9037	11.123	8.39049	15.8156	10.7272	1	0.453407	0.120339	0.182918	6502	10060
Young	-57.6467	-32.6866	80	Uruguay	South America	Rainfed maize	187	27	14.4385	58.9499	34.73	5.41193	8.2916	6.63328	2.87967	13.1837	10.547	7.7718	14.4356	9.42211	1	0.496365	0.0589109	0.279841	6602	22639
Monte Santo	-39.29	-10.43	464	Brazil	South America	Rainfed maize	125	22		92.0311	60.9451	0.806538	2.06514	1.65211	1.2586	10.1211	8.09684	9.31451	8.3384	3.25656	1	0.986373	0.0765742	0.307707	8101	67474
Encruzilhada do Sul	-52.51	-30.53	428	Brazil	South America	Rainfed maize	227	37	16.2996	78.1901	37.4739	3.55616	5.68748	4.54998	2.13132	16.3053	13.0442	12.7491	10.1465	6.34422	1	0.881116	0.0537186	0.22384	6801	70320
Ponta Porã	-55.53	-22.53	650	Brazil	South America	Rainfed maize	190	25	13.1579	68.2574	61.5607	4.84994	12.6171	10.0937	7.76719	15.2789	12.2232	10.429	28.5554	10.9765	1	0.432776	0.0814425	0.203326	7701	225527
Campo Mourão	-52.36	-24.05	616	Brazil	South America	Rainfed maize	262	28	10.687	67.4183	54.3747	5.44458	11.9332	9.54659	6.48866	16.7105	13.3684	11.2659	27.4361	12.5178	1	0.436802	0.0803341	0.0875347	7801	79030
Cascavel	-53.33	-24.53	501	Brazil	South America	Rainfed maize	251	24	9.56175	65.9683	54.9802	5.57583	12.3853	9.90823	6.80946	16.3842	13.1074	10.8084	28.1388	12.668	1	0.352149	0.0734462	0.102831	7801	205471
MARINGA	-51.91	-23.4	542	Brazil	South America	Rainfed maize	248	25	10.0806	65.8723	53.2319	4.92337	10.5272	8.42177	5.60384	14.4263	11.5411	9.50294	26.3685	12.332	1	0.40845	0.0795341	0.157838	7701	244719
IVINHEMA	-53.81	-22.3	369	Brazil	South America	Rainfed maize	154	20	12.987	63.1042	44.7009	4.83724	8.74741	6.99792	3.91017	13.1105	10.4884	8.27329	22.2422	12.2998	1	0.570762	0.084244	0.171791	8701	108419
Cipó	-38.51	-11.08	145	Brazil	South America	Rainfed maize	138	24	17.3913	62.9479	30.2888	3.15918	4.53181	3.62545	1.37263	8.52632	6.82105	5.36714	17.0054	11.8546	1	0.412358	0.0847409	0.393108	8301	55496
VOTUPORANGA	-49.98	-20.41	502.5	Brazil	South America	Rainfed maize	163	3	1.84049	61.0936	54.0983	5.28309	11.5096	9.20766	6.22649	13.5789	10.8632	8.29586	24.1171	11.0702	1	0.279539	0.0730923	0.0718224	8501	60776
RIO VERDE	-50.91	-17.8	774.62	Brazil	South America	Rainfed maize	163			60.7769	43.4963	5.68115	10.0545	8.04359	4.37333	14.4842	11.5874	8.80306	24.412	13.7937	1	0.35956	0.0478474	0.214626	8701	192346
Machado	-45.91	-21.66	873	Brazil	South America	Rainfed maize	247	19	7.69231	60.1862	59.9954	6.03284	15.0804	12.0643	9.04753	15.1526	12.1221	9.1198	27.1028	10.8424	1	0.149976	0.0623128	0.134446	7701	104366
São Luiz Gonzaga	-55.01	-28.4	245	Brazil	South America	Rainfed maize	232	19	8.18966	59.5427	43.4503	5.85141	10.3474	8.27789	4.49596	14.4632	11.5705	8.61175	19.2717	10.8981	1	0.377339	0.0431301	0.372535	7801	135243
Cruz Alta	-53.6	-28.63	464	Brazil	South America	Rainfed maize	221	46	20.8145	59.0156	19.3103	6.39572	7.92632	6.34105	1.53059	15.6053	12.4842	9.20954	13.5413	10.9264	1	0.677237	0.0609602	0.276485	6801	67825
Lagoa Vermelha	-51.5	-28.21	806	Brazil	South America	Rainfed maize	263	42	15.9696	58.4818	37.136	7.37494	11.7316	9.38526	4.35664	17.7632	14.2105	10.3882	19.0352	11.9663	1	0.486632	0.0626948	0.224925	6901	221454
Iraí	-53.23	-27.18	247	Brazil	South America	Rainfed maize	408	42	10.2941	55.9613	40.3781	6.37402	10.6908	8.5526	4.31673	14.4737	11.5789	8.09966	20.0987	11.9832	1	0.306602	0.0502379	0.267763	7801	192693
São José do Rio Claro	-56.71	-13.43	350	Brazil	South America	Rainfed maize	165	9	5.45455	53.7787	51.0094	5.48574	11.1975	8.95802	5.71179	11.8684	9.49474	6.38268	27.6269	13.5346	1	0.114394	0.0706652	0.126798	9701	111183
Gleba Celeste	-56.5	-12.2	415	Brazil	South America	Rainfed maize	197			53.5566	50.1555	5.30188	10.6368	8.50947	5.33496	11.4158	9.13263	6.1139	26.8545	13.3855	1	0.138957	0.0937232	0.155577	8801	207358
Chapecó	-52.61	-27.075	679	Brazil	South America	Rainfed maize	396	35	8.83838	52.028	33.5147	7.81944	11.7612	9.40893	3.94172	16.3	13.04	8.48056	20.5907	13.6898	1	0.380804	0.0532876	0.1865	6901	230982
Irati	-50.63	-25.46	837	Brazil	South America	Rainfed maize	278	13	4.67626	51.4109	35.9655	8.15018	12.7278	10.1822	4.57762	16.7737	13.4189	8.6235	21.3125	13.6474	1	0.293144	0.0751703	0.0838605	6801	220572
Bambuí	-46.1	-19.908	661	Brazil	South America	Rainfed maize	278	32	11.5108	51.0737	49.1703	7.01449	13.8	11.04	6.78551	14.3368	11.4695	7.32235	26.5774	13.5092	1	0.15782	0.0418638	0.0878316	7701	84306
Poxoréo	-54.38	-15.83	450	Brazil	South America	Rainfed maize	153	12	7.84314	49.9992	44.994	5.85536	10.6449	8.51595	4.78958	11.7105	9.36842	5.85517	26.1742	14.3974	1	0.146749	0.0620952	0.098432	7701	63921
Paracatu	-46.88	-17.23	711	Brazil	South America	Rainfed maize	210	27	12.8571	49.3267	35.2612	7.14008	11.0291	8.82324	3.88897	14.0904	11.2723	6.95034	24.7747	16.0389	1	0.242763	0.0395374	0.11051	7601	102453
Araxá	-46.93	-19.6	1004	Brazil	South America	Rainfed maize	256	27	10.5469	48.9785	46.705	7.90296	14.8287	11.863	6.92574	15.4895	12.3916	7.58652	27.9621	14.9024	1	0.236119	0.0521341	0.103257	7801	71566
Patos de Minas	-46.43	-18.51	940	Brazil	South America	Rainfed maize	299	9	3.01003	47.8653	46.3282	7.99308	14.8925	11.914	6.89942	15.3316	12.2653	7.3385	27.7122	14.8737	1	0.145559	0.0391381	0.0730624	7701	82473
UBERABA	-47.95	-19.73	737	Brazil	South America	Rainfed maize	194	7	3.60825	43.9697	44.8835	7.97694	14.4729	11.5783	6.49594	14.2368	11.3895	6.2599	28.3793	15.6417	1	0.104471	0.0526782	0.110883	7701	100144
Las Breñas	-61.062	-27.073	102	Argentina	South America	Rainfed maize	130	10	7.69231	70.2929	69.3254	3.15406	10.2823	8.22585	7.12825	10.6172	8.49376	7.46314	24.772	7.59871	1	0.186275	0.16242	0.262682	7302	35965
Barrow	-60.217	-38.333	120	Argentina	South America	Rainfed maize	263	11	4.18251	67.1705	35.6504	5.23592	8.13669	6.50935	2.90076	15.9488	12.7591	10.7129	16.2102	10.4312	1	0.589068	0.0647022	0.291866	5402	18697
Famaillá	-65.25	-26.81	450	Argentina	South America	Rainfed maize	208	8	3.84615	65.0601	56.615	5.5725	12.8443	10.2754	7.2718	15.9488	12.7591	10.3763	25.9717	11.2678	1	0.104783	0.0647022	0.222539	7402	7220
Balcarce	-58.298	-37.763	130	Argentina	South America	Rainfed maize	251	3	1.19522	62.7651	44.7858	6.04254	10.9438	8.75505	4.90127	16.2281	12.9825	10.1856	19.7214	10.889	1	0.436122	0.0611716	0.292406	5502	24399
Gualeguaychú	-58.617	-33	23	Argentina	South America	Rainfed maize	220	36	16.3636	62.097	50.6475	5.11466	10.3635	8.29082	5.24886	13.4941	10.7953	8.37942	20.7288	10.2302	1	0.308448	0.11315	0.448809	6502	28850
Azul	-59.833	-36.833	147	Argentina	South America	Rainfed maize	185	31	16.7568	61.5197	49.2914	6.30055	12.425	9.94	6.12445	16.3734	13.0987	10.0729	22.3229	11.3196	1	0.281479	0.0675248	0.253193	5502	30522
Río Cuarto	-64.167	-33.117	420	Argentina	South America	Rainfed maize	155	4	2.58065	61.1682	58.011	5.55386	13.227	10.5816	7.6731	14.3024	11.4419	8.74851	25.7221	10.8004	1	0.15264	0.071621	0.274045	6302	160202
Pilar	-63.833	-31.667	338	Argentina	South America	Rainfed maize	145	21	14.4828	54.7267	50.5273	6.40001	12.9364	10.3492	6.53643	14.1364	11.3091	7.73638	26.9427	13.3293	1	0.183686	0.0825295	0.204827	6302	189192
General Pico	-63.833	-35.7	143	Argentina	South America	Rainfed maize	177	31	17.5141	54.5964	45.3421	5.48328	10.032	8.0256	4.54872	12.0768	9.6614	6.59348	19.9825	10.922	1	0.21429	0.0632192	0.195502	6202	90602
Rafaela	-61.55	-31.18	100	Argentina	South America	Rainfed maize	203	24	11.8227	53.3716	37.7675	6.45606	10.3741	8.29928	3.91804	13.8458	11.0766	7.38971	20.4791	12.7446	1	0.427233	0.104731	0.300777	6402	84797
Paraná	-60.53	-31.856	110	Argentina	South America	Rainfed maize	182	5	2.74725	52.5506	43.8619	6.396	11.3933	9.11466	4.99732	13.4796	10.7837	7.08363	22.5513	12.6599	1	0.265699	0.10856	0.35878	6502	85288
Laboulaye	-63.333	-34.133	137	Argentina	South America	Rainfed maize	166	28	16.8675	49.1687	37.6653	7.18116	11.5203	9.21626	4.33916	14.1274	11.3019	6.94627	21.7757	13.5738	1	0.305634	0.0898499	0.197952	6302	234088
Pehuajo	-61.833	-35.867	87	Argentina	South America	Rainfed maize	218	28	12.844	48.8946	38.6595	7.47152	12.1804	9.74433	4.70889	14.6198	11.6959	7.1483	22.8489	14.0156	1	0.238411	0.0706515	0.223592	5502	79805
Pergamino	-60.569	-33.888	65	Argentina	South America	Rainfed maize	185	33	17.8378	42.3544	32.0662	7.91119	11.6454	9.31636	3.73426	13.7238	10.9791	5.81265	21.8013	14.8104	1	0.26981	0.0842106	0.244156	6502	172588
Marcos Juárez	-62.106	-32.719	110	Argentina	South America	Rainfed maize	180	22	12.2222	32.3064	25.8278	8.89141	11.9875	9.59002	3.09611	13.1348	10.5078	4.24337	23.3356	17.3086	1	0.144929	0.108308	0.168268	6402	228169

## Sheet: LatitudeSorted
STATIONNAME	LONGITUDE	LATITUDE	ELEVATION_METER	COUNTRY	conintent	CROP	SOCstock (tC/ha)	SOCdebt (tC/ha)	SOCdebt(%)	YG (%)	YWG (%)	YA	YW	YW-e	YW-YA	YP	YP-e	YP-YA	WPP	WPA	CROPPING_INTENSITY	YW_CV_TEMPORAL	YP_CV_TEMPORAL	YA_CV_TEMPORAL	CLIMATEZONE	AREA_IN_CLIMATEZONE_HA
Barrow	-60.217	-38.333	120	Argentina	South America	Rainfed maize	263	11	4.18251	67.1705	35.6504	5.23592	8.13669	6.50935	2.90076	15.9488	12.7591	10.7129	16.2102	10.4312	1	0.589068	0.0647022	0.291866	5402	18697
Balcarce	-58.298	-37.763	130	Argentina	South America	Rainfed maize	251	3	1.19522	62.7651	44.7858	6.04254	10.9438	8.75505	4.90127	16.2281	12.9825	10.1856	19.7214	10.889	1	0.436122	0.0611716	0.292406	5502	24399
Azul	-59.833	-36.833	147	Argentina	South America	Rainfed maize	185	31	16.7568	61.5197	49.2914	6.30055	12.425	9.94	6.12445	16.3734	13.0987	10.0729	22.3229	11.3196	1	0.281479	0.0675248	0.253193	5502	30522
Pehuajo	-61.833	-35.867	87	Argentina	South America	Rainfed maize	218	28	12.844	48.8946	38.6595	7.47152	12.1804	9.74433	4.70889	14.6198	11.6959	7.1483	22.8489	14.0156	1	0.238411	0.0706515	0.223592	5502	79805
General Pico	-63.833	-35.7	143	Argentina	South America	Rainfed maize	177	31	17.5141	54.5964	45.3421	5.48328	10.032	8.0256	4.54872	12.0768	9.6614	6.59348	19.9825	10.922	1	0.21429	0.0632192	0.195502	6202	90602
La Estanzuela	-57.6905	-34.3388	79	Uruguay	South America	Rainfed maize	200	38	19	64.2218	24.3172	5.51326	7.2847	5.82776	1.77144	15.4096	12.3277	9.89631	16.4854	12.4766	1	0.416859	0.126067	0.182918	6702	11216
Laboulaye	-63.333	-34.133	137	Argentina	South America	Rainfed maize	166	28	16.8675	49.1687	37.6653	7.18116	11.5203	9.21626	4.33916	14.1274	11.3019	6.94627	21.7757	13.5738	1	0.305634	0.0898499	0.197952	6302	234088
Pergamino	-60.569	-33.888	65	Argentina	South America	Rainfed maize	185	33	17.8378	42.3544	32.0662	7.91119	11.6454	9.31636	3.73426	13.7238	10.9791	5.81265	21.8013	14.8104	1	0.26981	0.0842106	0.244156	6502	172588
Trinidad	-56.9167	-33.5367	119	Uruguay	South America	Rainfed maize	180	12	6.66667	70.2574	46.6792	4.39528	8.2431	6.59448	3.84782	14.7777	11.8222	10.3824	17.0214	9.07592	1	0.346966	0.163019	0.234223	6702	18257
Mercedes	-58.0683	-33.25	17	Uruguay	South America	Rainfed maize	205	43	20.9756	60.3469	32.1735	5.51326	8.12847	6.50278	2.61521	13.9037	11.123	8.39049	15.8156	10.7272	1	0.453407	0.120339	0.182918	6502	10060
Río Cuarto	-64.167	-33.117	420	Argentina	South America	Rainfed maize	155	4	2.58065	61.1682	58.011	5.55386	13.227	10.5816	7.6731	14.3024	11.4419	8.74851	25.7221	10.8004	1	0.15264	0.071621	0.274045	6302	160202
Gualeguaychú	-58.617	-33	23	Argentina	South America	Rainfed maize	220	36	16.3636	62.097	50.6475	5.11466	10.3635	8.29082	5.24886	13.4941	10.7953	8.37942	20.7288	10.2302	1	0.308448	0.11315	0.448809	6502	28850
Marcos Juárez	-62.106	-32.719	110	Argentina	South America	Rainfed maize	180	22	12.2222	32.3064	25.8278	8.89141	11.9875	9.59002	3.09611	13.1348	10.5078	4.24337	23.3356	17.3086	1	0.144929	0.108308	0.168268	6402	228169
Young	-57.6467	-32.6866	80	Uruguay	South America	Rainfed maize	187	27	14.4385	58.9499	34.73	5.41193	8.2916	6.63328	2.87967	13.1837	10.547	7.7718	14.4356	9.42211	1	0.496365	0.0589109	0.279841	6602	22639
Paraná	-60.53	-31.856	110	Argentina	South America	Rainfed maize	182	5	2.74725	52.5506	43.8619	6.396	11.3933	9.11466	4.99732	13.4796	10.7837	7.08363	22.5513	12.6599	1	0.265699	0.10856	0.35878	6502	85288
Pilar	-63.833	-31.667	338	Argentina	South America	Rainfed maize	145	21	14.4828	54.7267	50.5273	6.40001	12.9364	10.3492	6.53643	14.1364	11.3091	7.73638	26.9427	13.3293	1	0.183686	0.0825295	0.204827	6302	189192
Rafaela	-61.55	-31.18	100	Argentina	South America	Rainfed maize	203	24	11.8227	53.3716	37.7675	6.45606	10.3741	8.29928	3.91804	13.8458	11.0766	7.38971	20.4791	12.7446	1	0.427233	0.104731	0.300777	6402	84797
Encruzilhada do Sul	-52.51	-30.53	428	Brazil	South America	Rainfed maize	227	37	16.2996	78.1901	37.4739	3.55616	5.68748	4.54998	2.13132	16.3053	13.0442	12.7491	10.1465	6.34422	1	0.881116	0.0537186	0.22384	6801	70320
Cruz Alta	-53.6	-28.63	464	Brazil	South America	Rainfed maize	221	46	20.8145	59.0156	19.3103	6.39572	7.92632	6.34105	1.53059	15.6053	12.4842	9.20954	13.5413	10.9264	1	0.677237	0.0609602	0.276485	6801	67825
São Luiz Gonzaga	-55.01	-28.4	245	Brazil	South America	Rainfed maize	232	19	8.18966	59.5427	43.4503	5.85141	10.3474	8.27789	4.49596	14.4632	11.5705	8.61175	19.2717	10.8981	1	0.377339	0.0431301	0.372535	7801	135243
Lagoa Vermelha	-51.5	-28.21	806	Brazil	South America	Rainfed maize	263	42	15.9696	58.4818	37.136	7.37494	11.7316	9.38526	4.35664	17.7632	14.2105	10.3882	19.0352	11.9663	1	0.486632	0.0626948	0.224925	6901	221454
Iraí	-53.23	-27.18	247	Brazil	South America	Rainfed maize	408	42	10.2941	55.9613	40.3781	6.37402	10.6908	8.5526	4.31673	14.4737	11.5789	8.09966	20.0987	11.9832	1	0.306602	0.0502379	0.267763	7801	192693
Chapecó	-52.61	-27.075	679	Brazil	South America	Rainfed maize	396	35	8.83838	52.028	33.5147	7.81944	11.7612	9.40893	3.94172	16.3	13.04	8.48056	20.5907	13.6898	1	0.380804	0.0532876	0.1865	6901	230982
Las Breñas	-61.062	-27.073	102	Argentina	South America	Rainfed maize	130	10	7.69231	70.2929	69.3254	3.15406	10.2823	8.22585	7.12825	10.6172	8.49376	7.46314	24.772	7.59871	1	0.186275	0.16242	0.262682	7302	35965
Famaillá	-65.25	-26.81	450	Argentina	South America	Rainfed maize	208	8	3.84615	65.0601	56.615	5.5725	12.8443	10.2754	7.2718	15.9488	12.7591	10.3763	25.9717	11.2678	1	0.104783	0.0647022	0.222539	7402	7220
Irati	-50.63	-25.46	837	Brazil	South America	Rainfed maize	278	13	4.67626	51.4109	35.9655	8.15018	12.7278	10.1822	4.57762	16.7737	13.4189	8.6235	21.3125	13.6474	1	0.293144	0.0751703	0.0838605	6801	220572
Cascavel	-53.33	-24.53	501	Brazil	South America	Rainfed maize	251	24	9.56175	65.9683	54.9802	5.57583	12.3853	9.90823	6.80946	16.3842	13.1074	10.8084	28.1388	12.668	1	0.352149	0.0734462	0.102831	7801	205471
Campo Mourão	-52.36	-24.05	616	Brazil	South America	Rainfed maize	262	28	10.687	67.4183	54.3747	5.44458	11.9332	9.54659	6.48866	16.7105	13.3684	11.2659	27.4361	12.5178	1	0.436802	0.0803341	0.0875347	7801	79030
MARINGA	-51.91	-23.4	542	Brazil	South America	Rainfed maize	248	25	10.0806	65.8723	53.2319	4.92337	10.5272	8.42177	5.60384	14.4263	11.5411	9.50294	26.3685	12.332	1	0.40845	0.0795341	0.157838	7701	244719
Ponta Porã	-55.53	-22.53	650	Brazil	South America	Rainfed maize	190	25	13.1579	68.2574	61.5607	4.84994	12.6171	10.0937	7.76719	15.2789	12.2232	10.429	28.5554	10.9765	1	0.432776	0.0814425	0.203326	7701	225527
IVINHEMA	-53.81	-22.3	369	Brazil	South America	Rainfed maize	154	20	12.987	63.1042	44.7009	4.83724	8.74741	6.99792	3.91017	13.1105	10.4884	8.27329	22.2422	12.2998	1	0.570762	0.084244	0.171791	8701	108419
Machado	-45.91	-21.66	873	Brazil	South America	Rainfed maize	247	19	7.69231	60.1862	59.9954	6.03284	15.0804	12.0643	9.04753	15.1526	12.1221	9.1198	27.1028	10.8424	1	0.149976	0.0623128	0.134446	7701	104366
VOTUPORANGA	-49.98	-20.41	502.5	Brazil	South America	Rainfed maize	163	3	1.84049	61.0936	54.0983	5.28309	11.5096	9.20766	6.22649	13.5789	10.8632	8.29586	24.1171	11.0702	1	0.279539	0.0730923	0.0718224	8501	60776
Bambuí	-46.1	-19.908	661	Brazil	South America	Rainfed maize	278	32	11.5108	51.0737	49.1703	7.01449	13.8	11.04	6.78551	14.3368	11.4695	7.32235	26.5774	13.5092	1	0.15782	0.0418638	0.0878316	7701	84306
UBERABA	-47.95	-19.73	737	Brazil	South America	Rainfed maize	194	7	3.60825	43.9697	44.8835	7.97694	14.4729	11.5783	6.49594	14.2368	11.3895	6.2599	28.3793	15.6417	1	0.104471	0.0526782	0.110883	7701	100144
Araxá	-46.93	-19.6	1004	Brazil	South America	Rainfed maize	256	27	10.5469	48.9785	46.705	7.90296	14.8287	11.863	6.92574	15.4895	12.3916	7.58652	27.9621	14.9024	1	0.236119	0.0521341	0.103257	7801	71566
Patos de Minas	-46.43	-18.51	940	Brazil	South America	Rainfed maize	299	9	3.01003	47.8653	46.3282	7.99308	14.8925	11.914	6.89942	15.3316	12.2653	7.3385	27.7122	14.8737	1	0.145559	0.0391381	0.0730624	7701	82473
RIO VERDE	-50.91	-17.8	774.62	Brazil	South America	Rainfed maize	163			60.7769	43.4963	5.68115	10.0545	8.04359	4.37333	14.4842	11.5874	8.80306	24.412	13.7937	1	0.35956	0.0478474	0.214626	8701	192346
Livingstone	25.8658	-17.735	986	Zambia	Africa	Rainfed maize	105	3	2.85714	94.897	83.6059	0.906869	5.53168	4.42535	4.62481	17.7714	14.2171	16.8646	11.2278	1.8407	1	0.848012	0.0643257		7201	20807
Paracatu	-46.88	-17.23	711	Brazil	South America	Rainfed maize	210	27	12.8571	49.3267	35.2612	7.14008	11.0291	8.82324	3.88897	14.0904	11.2723	6.95034	24.7747	16.0389	1	0.242763	0.0395374	0.11051	7601	102453
Choma	26.988	-16.8117	1278	Zambia	Africa	Rainfed maize	122	22	18.0328	82.0175	74.5511	2.38782	9.38279	7.50623	6.99497	13.2786	10.6229	10.8908	18.8999	4.80982	1	0.395693	0.0597514		7301	14022
Poxoréo	-54.38	-15.83	450	Brazil	South America	Rainfed maize	153	12	7.84314	49.9992	44.994	5.85536	10.6449	8.51595	4.78958	11.7105	9.36842	5.85517	26.1742	14.3974	1	0.146749	0.0620952	0.098432	7701	63921
Mongu	23.1623	-15.2545	1053	Zambia	Africa	Rainfed maize	174	12	6.89655	95.2747	91.8906	0.793856	9.78936	7.83149	8.9955	16.8	13.44	16.0061	15.5249	1.25897	1	0.466122	0.0689829		7301	8377
Mumbwa	27.1833	-15.0667	1218	Zambia	Africa	Rainfed maize	140	9	6.42857	84.2499	74.4857	2.55939	10.0312	8.02497	7.47182	16.25	13	13.6906	17.0104	4.34008	1	0.571522	0.0762431		7301	33704
Kabwe	28.4511	-14.4439	1207	Zambia	Africa	Rainfed maize	119	11	9.2437	76.2625	68.4424	3.98451	12.6261	10.1009	8.64163	16.7857	13.4286	12.8012	19.9912	6.30876	1	0.352984	0.0525554		7301	49017
Chipata	32.5897	-13.5622	1032	Zambia	Africa	Rainfed maize	141	7	4.96454	86.9714	83.7655	2.15716	13.2875	10.63	11.1303	16.5571	13.2457	14.4	21.5527	3.49898	1	0.306285	0.0629321		7401	37982
São José do Rio Claro	-56.71	-13.43	350	Brazil	South America	Rainfed maize	165	9	5.45455	53.7787	51.0094	5.48574	11.1975	8.95802	5.71179	11.8684	9.49474	6.38268	27.6269	13.5346	1	0.114394	0.0706652	0.126798	9701	111183
Gleba Celeste	-56.5	-12.2	415	Brazil	South America	Rainfed maize	197			53.5566	50.1555	5.30188	10.6368	8.50947	5.33496	11.4158	9.13263	6.1139	26.8545	13.3855	1	0.138957	0.0937232	0.155577	8801	207358
Mpika	31.4544	-11.8381	1402	Zambia	Africa	Rainfed maize	134	9	6.71642	80.6372	77.5549	3.24942	14.4772	11.5817	11.2278	16.7818	13.4255	13.5324	23.0725	5.17866	1	0.210544	0.0546667		7501	4029
zam_rfmz2	32.1001	-11.5691	1081	Zambia	Africa	Rainfed maize	133	1	0.75188	82.9618	82.4888	3.24942	18.5562	14.845	15.3068	19.0714	15.2571	15.822	25.7108	4.50227	1	0.076548	0.0737654		7401	1629
Mansa	28.85	-11.1	1384	Zambia	Africa	Rainfed maize	123	2	1.62602	85.7577	84.9602	2.61142	17.3634	13.8907	14.7519	18.3357	14.6686	15.7243	22.7936	3.42813	1	0.0900067	0.0668848		7501	3357
Cipó	-38.51	-11.08	145	Brazil	South America	Rainfed maize	138	24	17.3913	62.9479	30.2888	3.15918	4.53181	3.62545	1.37263	8.52632	6.82105	5.36714	17.0054	11.8546	1	0.412358	0.0847409	0.393108	8301	55496
zam_rfmz1	32.9088	-10.6575	717	Zambia	Africa	Rainfed maize	131			92.3636	90.7648	1.41	15.2677	12.2142	13.8577	18.4643	14.7714	17.0543	23.167	2.13951	1	0.184211	0.0754823		7301	8426
Monte Santo	-39.29	-10.43	464	Brazil	South America	Rainfed maize	125	22		92.0311	60.9451	0.806538	2.06514	1.65211	1.2586	10.1211	8.09684	9.31451	8.3384	3.25656	1	0.986373	0.0765742	0.307707	8101	67474
Kasama	31.1389	-10.2214	1384	Zambia	Africa	Rainfed maize	129	16	12.4031	85.0345	84.9369	2.80068	18.593	14.8744	15.7923	18.7143	14.9714	15.9136	22.9174	3.45207	1	0.0516816	0.0548492		7601	694
Lasiana	123.589	-10.1386		Indonesia	Asia	Rainfed maize				83.3	83.1286	2.34754	13.9143	11.1314	11.5667	14.0571	11.2457	11.7096	31.5348	5.32037	1	0.0635262	0.0605376	0.0828764	8701	30439
Waingapu	120.298	-9.66917		Indonesia	Asia	Rainfed maize				78.3031	69.7346	2.8394	9.38167	7.50533	6.54227	13.0867	10.4693	10.2473	19.6637	5.9513	1	0.558785	0.0476212	0.178401	8301	3113
Solesia	31.95	-8.77		Tanzania	Africa	Rainfed maize	139	10	7.19424	85.4784	85.2181	1.81519	12.2799	9.82389	10.4647	12.5	10	10.6848	29.0307	4.29128	1	0.138861	0.124634	0.186919	7401	39136
Lombok	116.25	-8.75277		Indonesia	Asia	Rainfed maize	212			64.9257	58.688	4.72333	11.4333	9.14667	6.71	13.4667	10.7733	8.74333	23.7294	9.80309	1	0.344209	0.0721956	0.187267	9801	6316
tan_rfmz9	35.2882	-8.71793	1242	Tanzania	Africa	Rainfed maize	281	44	15.6584	91.4547	89.3269	1.29888	12.1697	9.73577	10.8708	15.2	12.16	13.9011	22.6326	2.41559	1	0.236722	0.0758941	0.201215	7501	2327
Sumbawa Besar	118.693	-8.54279		Indonesia	Asia	Rainfed maize	293	3	1.02389	66.3938	65.8345	4.79	14.02	11.216	9.23	14.2533	11.4027	9.46333	31.5735	10.7872	1	0.0474814	0.0536198	0.159633	8501	233
Sumbawanga	31.57	-8		Tanzania	Africa	Rainfed maize	186	33	17.7419	86.4854	85.6517	1.856	12.9353	10.3483	11.0793	13.7333	10.9867	11.8773	29.7337	4.26627	1	0.210623	0.12347	0.161624	6401	34594
Yogyakarta	110.3	-7.8		Indonesia	Asia	Rainfed maize	194			66.2757	61.6227	4.57397	11.9184	9.53475	7.34446	13.5628	10.8503	8.98884	28.1892	10.8183	1.1236	0.206815	0.0481138	0.0699563	9901	119552
Cilacap	109.015	-7.7189		Indonesia	Asia	Rainfed maize	605	33	5.45455	55.647	43.5675	5.8576	10.3798	8.30387	4.52224	13.2067	10.5654	7.34915	26.0732	14.7138	1	0.224085	0.0475371	0.106437	9901	144599
Karangploso	112.635	-7.70456		Indonesia	Asia	Rainfed maize	347			69.079	65.0736	4.73362	13.5531	10.8425	8.81952	15.3087	12.247	10.5751	29.2301	10.209	1.31579	0.0825135	0.0553858	0.081533	8901	85912
Banjarnegara	109.71	-7.318		Indonesia	Asia	Rainfed maize	472	19	4.02542	64.2596	36.8354	4.6795	7.40842	5.92674	2.72892	13.093	10.4744	8.4135	18.4946	11.682	1	0.218868	0.0475727	0.0423524	8901	76536
Semarang	110.511	-7.247		Indonesia	Asia	Rainfed maize	282			56.5778	55.3181	5.57194	12.4702	9.97619	6.8983	12.832	10.2656	7.26006	30.4207	13.5925	1.31579	0.0525144	0.0150609	0.087412	9901	69105
Perak II	112.724	-7.2236		Indonesia	Asia	Rainfed maize				55.291	45.9145	5.12259	9.47128	7.57702	4.34868	11.4576	9.1661	6.33503	24.1448	13.0588	1.28205	0.25755	0.0552519	0.0522506	10801	102360
Blora	111.16	-7.201		Indonesia	Asia	Rainfed maize	173			60.4802	57.1923	5.80858	13.569	10.8552	7.76043	14.6979	11.7583	8.88933	31.3779	13.4322	1	0.0971795	0.065395	0.0753392	9801	255559
Kalianget	113.97	-7.05		Indonesia	Asia	Rainfed maize	463	13	2.80778	72.043	67.6446	2.38357	7.36685	5.89348	4.98328	8.52587	6.82069	6.14229	25.2124	8.15758	1.36986	0.137487	0.0361794	0.107267	10701	29544
Perak I	112.17	-7		Indonesia	Asia	Rainfed maize	529			53.0563	43.6878	5.07072	9.00465	7.20372	3.93393	10.8017	8.64135	5.73097	23.1823	13.0545	1.26582	0.0730655	0.0280279	0.0515909	10701	77107
Bandung	107.597	-6.88356		Indonesia	Asia	Rainfed maize				53.5693	52.3623	7.101	14.9062	11.925	7.80525	15.2937	12.235	8.19275	32.8757	15.6612	2	0.0618972	0.0441195	0.0884748	7901	17937
Jakenan	111.2	-6.78		Indonesia	Asia	Rainfed maize	439			62.6447	57.0647	4.67079	10.8787	8.70294	6.20789	12.5037	10.003	7.8329	29.7103	12.7562	1	0.145769	0.0600749	0.051513	9701	14974
Citeko	106.85	-6.7		Indonesia	Asia	Rainfed maize	415	8	1.92771	64.4828	64.4828	5.0824	14.3097	11.4478	9.22729	14.3097	11.4478	9.22729	34.9546	12.4149	1.81818	0.0403624	0.0403624	0.133406	8901	27090
Darmaga	106.75	-6.5		Indonesia	Asia	Rainfed maize	296	7	2.36486	67.4203	67.4203	4.26602	13.0941	10.4753	8.8281	13.0941	10.4753	8.8281	32.6492	10.637	1	0.0423898	0.0423898	0.0918611	9901	14451
DODOMA	35.7667	-6.1667	1120	Tanzania	Africa	Rainfed maize	116	14	12.069	93.3468	57.5197	1.02766	2.41915	1.93532	1.39149	15.4462	12.3569	14.4185	6.49075	2.75729	1	0.901077	0.061283	0.470919	7101	91036
tan_rfmz6	31.9064	-5.87981	1105	Tanzania	Africa	Rainfed maize	122	18	14.7541	93.0078	81.512	1.36198	7.36686	5.89349	6.00487	19.4786	15.5829	18.1166	12.8748	2.38028	1	0.664178	0.0984468	0.156576	7301	31571
Gowa	119.752	-5.625		Indonesia	Asia	Rainfed maize	264	22	8.33333	55.5527	41.3498	4.8255	8.2276	6.58208	3.4021	10.8567	8.68533	6.03117	20.1264	11.8042	2	0.230354	0.0891142	0.121322	9601	5028
Maros	119.55	-5.087		Indonesia	Asia	Rainfed maize	356			59.6984	45.3227	4.72788	8.64687	6.9175	3.91899	11.7312	9.385	7.00337	23.5226	12.8615	2	0.249745	0.0355532	0.0664331	9901	19472
Bone	120.2	-4.95		Indonesia	Asia	Rainfed maize	207			68.9707	55.1157	4.25204	9.47333	7.57867	5.22129	13.7033	10.9627	9.45129	23.2722	10.4456	2	0.18672	0.0407585	0.135734	9901	31040
KIGOMA	29.76	-4.8833	885	Tanzania	Africa	Rainfed maize	172	16	9.30233	92.519	86.2938	1.20284	8.7759	7.02072	7.57306	16.0786	12.8629	14.8757	15.1209	2.0725	1	0.391136	0.072661	0.38075	7501	53752
Kota Bumi	104.87	-4.83631		Indonesia	Asia	Rainfed maize	196			60.661	59.7284	4.78707	11.887	9.50957	7.0999	12.1687	9.735	7.38168	30.5301	12.2949	2	0.0593703	0.050566	0.0400342	9901	141699
Singida	34.733	-4.817	1524	Tanzania	Africa	Rainfed maize	130	20	15.3846	93.0565	61.3543	1.42181	3.67908	2.94326	2.25727	20.4769	16.3815	19.0551	7.9232	3.06198	1	0.891778	0.0529422	0.324894	7201	55380
tan_rfmz4	30.8703	-4.73519	1107	Tanzania	Africa	Rainfed maize	156	7	4.48718	90.5676	88.5397	1.29966	11.3405	9.07238	10.0408	13.7786	11.0229	12.4789	19.6574	2.2528	1	0.221248	0.118443	0.342387	7401	4870
Tulang Bawang	105.51	-4.51		Indonesia	Asia	Rainfed maize	327			64.7675	64.7592	4.99245	14.1667	11.3333	9.17422	14.17	11.336	9.17755	33.7734	11.902	2	0.0613008	0.0614332	0.0354877	10901	110376
Shinyanga	33.4333	-3.6667	1126	Tanzania	Africa	Rainfed maize	132	3	2.27273	92.1875	76.9762	0.830912	3.60893	2.88714	2.77802	10.6357	8.50857	9.8048	9.99273	2.30071	1	0.54961	0.0567271	0.489078	7201	106990
tan_rfmz5	32.2868	-3.65187	1193	Tanzania	Africa	Rainfed maize	186			94.6774	78.2167	0.988855	4.5395	3.6316	3.55064	18.5786	14.8629	17.5897	8.88745	1.93598	1	1.03754	0.0771437	0.339138	7301	137843
Banjar Baru	114.84	-3.46225		Indonesia	Asia	Rainfed maize				57.4861	57.4861	5.13001	12.0667	9.65333	6.93665	12.0667	9.65333	6.93665	31.2915	13.3032	2	0.0423344	0.0423344	0.0697457	9901	15767
KIA	37.0745	-3.4294	896	Tanzania	Africa	Rainfed maize	204	13	6.37255	91.3775	47.8035	1.28105	2.45429	1.96343	1.17323	14.8571	11.8857	13.5761	7.42927	3.87782	1	0.852542	0.0631244	0.429148	7201	19389
Arusha	36.633	-3.321	1387	Tanzania	Africa	Rainfed maize	311			86.0084	62.4475	1.58428	4.21885	3.37508	2.63456	11.3231	9.05846	9.73879	10.8988	4.09278	1	0.549108	0.0862415	0.250335	6501	3194
tan_rfmz1	33.6236	-2.68959	1213	Tanzania	Africa	Rainfed maize	127			90.7743	83.3416	0.833611	5.00414	4.00331	4.17053	9.03571	7.22857	8.2021	13.0466	2.17336	1	0.4145	0.0656335	0.305984	7301	187979
tan_rfmz3	31.5156	-2.62946	1216	Tanzania	Africa	Rainfed maize	153	29	18.9542	80.4024	73.1715	1.35223	5.04029	4.03223	3.68805	6.9	5.52	5.54777	14.4528	3.87746	1	0.283945	0.0492294		7401	82557
Andi Jemma	120.32	-2.55		Indonesia	Asia	Rainfed maize	318			62.2998	62.2998	4.86606	12.9072	10.3258	8.04119	12.9072	10.3258	8.04119	28.0832	10.5874	1.75439	0.0530115	0.0530115	0.178368	8901	7845
tan_rfmz8	34.2062	-1.90808	1336	Tanzania	Africa	Rainfed maize	166	4	2.40964	91.077	84.5466	1.78333	11.54	9.232	9.75667	19.9857	15.9886	18.2024	17.8793	2.76296	1	0.220991	0.07043	0.260886	7401	55119
Dagoretti	36.45	-1.241	1798	Kenya	Africa	Rainfed maize	253	33	13.0435	89.6873	68.3636	0.998745	3.15695	2.52556	2.15821	9.68462	7.74769	8.68587	9.23851	2.92273	1	0.609612	0.0780534	0.341371	7201	1403
Kabale	30.01	-1.236	1869	Uganda	Africa	Rainfed maize	429			83.4134	57.4318	1.12215	2.63612	2.10889	1.51397	6.76538	5.41231	5.64324	7.20619	3.06754	2	0.583657	0.0528985		6501	2716
Kisii	34.7886	-0.6831	1171	Kenya	Africa	Rainfed maize	295	10	3.38983	86.3957	81.7487	1.96844	10.7852	8.62818	8.81679	14.4692	11.5754	12.5008	18.3497	3.34906	2	0.211243	0.0969373	0.179596	6801	39765
Mbarara	30.6833	-0.6	1402	Uganda	Africa	Rainfed maize	303	32	10.5611	80.1235	66.7582	2.3	6.919	5.5352	4.619	11.5714	9.25714	9.27143	16.3941	5.44969	1	0.340215	0.0564588		7401	10560
Kericho	35.16	-0.22	2093	Kenya	Africa	Rainfed maize	245	23	9.38776	82.7815	76.8899	2.6	11.2505	9.0004	8.6505	15.1	12.08	12.5	14.5976	3.37353	1	0.32208	0.0669346		7501	30430
Nakuru	36.6	-0.155	1901	Kenya	Africa	Rainfed maize	304	24	7.89474	85.777	29.9115	1.95731	2.79262	2.23409	0.835313	13.7615	11.0092	11.8042	5.63004	3.94602	1	1.05282	0.0510855	0.264248	5401	18777
Kisumu	34.7349	-0.072	1146	Kenya	Africa	Rainfed maize	243	1	0.411523	95.0763	81.6165	0.955582	5.19804	4.15843	4.24246	19.4077	15.5262	18.4521	9.07423	1.66816	2	0.543207	0.0439464	0.478247	7601	50534
Sicincin	99.93	0.05		Indonesia	Asia	Rainfed maize	392	17	4.33673	53.8335	53.2322	6.21804	13.2956	10.6364	7.07751	13.4688	10.775	7.25071	31.5399	14.7505	3	0.0472837	0.0363445	0.0480556	9901	7666
Kakamega	34.46	0.17	1530	Kenya	Africa	Rainfed maize	182	20	10.989	85.3697	78.2744	2.21143	10.1789	8.14314	7.96749	15.1154	12.0923	12.904	15.9572	3.4668	2	0.286035	0.0301782	0.155451	7701	141468
Eldoret	35.3	0.483	2120	Kenya	Africa	Rainfed maize	249	23	9.23695	84.3989	76.2739	3.27957	13.8226	11.0581	10.5431	21.0214	16.8171	17.7419	20.4873	4.86082	1	0.309508	0.0587431	0.182306	6401	80047
Namulonge	32.615	0.525	1160	Uganda	Africa	Rainfed maize	179	12	6.70391	87.3171	76.4492	1.62	6.87875	5.503	5.25875	12.7731	10.2185	11.1531	14.3426	3.3778	2	0.279365	0.037872		7501	143755
Djalaludin	122.85	0.64		Indonesia	Asia	Rainfed maize	212	18	8.49057	56.6326	46.9859	5.25152	9.90587	7.9247	4.65436	12.1094	9.6875	6.85786	23.8226	12.6294	2	0.364037	0.039925	0.0871607	8701	10732
Tororo	34.1667	0.683333	1171	Uganda	Africa	Rainfed maize	181			75.2064	54.1735	3.72	8.11758	6.49406	4.39758	15.0038	12.0031	11.2838	14.9949	6.87164	2	0.299049	0.0237388		7601	70970
Anggrek	122.724	0.802		Indonesia	Asia	Rainfed maize	447	24	5.36913	66.8244	56.9638	4.83742	11.2403	8.99227	6.40293	14.5813	11.665	9.74383	28.6383	12.3248	2	0.374986	0.0589144	0.0645007	8801	29091
Kitale	34.9588	0.9733	1850	Kenya	Africa	Rainfed maize	306	28	9.15033	83.5253	67.4674	3.27957	10.0809	8.06469	6.8013	19.9067	15.9253	16.6271	13.6657	4.44582	1	0.601606	0.058196	0.182306	6401	77360
Bulindi	31.4406	1.47639	1209	Uganda	Africa	Rainfed maize	218	10	4.58716	88.563	81.5723	1.2	6.51192	5.20954	5.31192	10.4923	8.39385	9.29231	13.7307	2.53025	2	0.272194	0.029042		7601	21163
Soroti	33.6167	1.71667	1123	Uganda	Africa	Rainfed maize	161			90.1958	78.5199	1.56	7.26254	5.81003	5.70254	15.9115	12.7292	14.3515	13.2464	2.84534	2	0.437213	0.0361977		8501	26242
uga_rfmz1	31.6777	1.87781	1044	Uganda	Africa	Rainfed maize	164	2	1.21951	92.8568	84.5953	1.03	6.68629	5.34903	5.65629	14.4192	11.5354	13.3892	12.9368	1.99288	2	0.271211	0.0859764		7501	163006
uga_rfmz5	34.0383	1.99802	1071	Uganda	Africa	Rainfed maize	176			96.5807	82.2596	0.5	2.81842	2.25474	2.31842	14.6231	11.6985	14.1231	6.80965	1.20806	2	0.574485	0.0557247		8401	6223
Lira	32.9333	2.35	1091	Uganda	Africa	Rainfed maize	172			94.5046	90.1838	0.8	8.14981	6.51984	7.34981	14.5577	11.6462	13.7577	14.3096	1.40466	2	0.318012	0.0339675		8501	23251
uga_rfmz3	32.1036	2.41882	986	Uganda	Africa	Rainfed maize	158	5	3.16456	91.0035	82.7189	1.4	8.10135	6.48108	6.70135	15.5615	12.4492	14.1615	14.5872	2.52083	2	0.288844	0.089295		8501	14711
Parapat	98.9237	2.69382		Indonesia	Asia	Rainfed maize	392			65.0144	64.6741	5.67422	16.0625	12.85	10.3883	16.2188	12.975	10.5445	35.0343	12.3762	1	0.054173	0.0571881	0.0821877	8901	29346
Gulu	32.2833	2.78333	1105	Uganda	Africa	Rainfed maize	179	11	6.14525	90.9615	85.5873	1.4	9.71368	7.77095	8.31368	15.4893	12.3914	14.0893	16.0556	2.31404	2	0.216432	0.027889		7601	305
Arua	30.9167	3.05	1211	Uganda	Africa	Rainfed maize	171	1	0.584795	87.2207	77.438	1.74486	7.73362	6.18689	5.98876	13.6538	10.9231	11.909	14.5148	3.27482	2	0.303931	0.0293895		7601	470
Kitgum	32.8867	3.2783	953	Uganda	Africa	Rainfed maize	172	11	6.39535	94.9429	83.7672	0.8	4.92831	3.94265	4.12831	15.8192	12.6554	15.0192	9.81423	1.59312	2	0.431783	0.0464982		8401	6392
Tuntungan	98.56	3.501		Indonesia	Asia	Rainfed maize	511			54.7824	54.4556	5.46102	11.9906	9.59244	6.52953	12.0772	9.66176	6.61618	29.2511	13.3222	1	0.0361872	0.0297732	0.056311	9901	18444
nig_rfmz3	5.89628	4.70487	20	Nigeria	Africa	Rainfed maize	456			90.2868	89.6135	1.253	12.0638	9.65102	10.8108	12.9	10.32	11.647	25.4869	2.64719	1	0.0915205	0.0929155	0.236333	9901	46376
nig_rfmz1	7.58368	4.70487	27	Nigeria	Africa	Rainfed maize	253	29	11.4625	87.9382	87.8615	1.54948	12.765	10.212	11.2156	12.8462	10.2769	11.2967	26.9361	3.26964	1	0.0582945	0.0624872	0.117245	9901	141479
Arbaminch	37.4	6.05	1280	Ethiopia	Africa	Rainfed maize	533	27	5.06567	92.4643	42.4879	1.35817	2.36154	1.88923	1.00337	18.0231	14.4185	16.6649	4.8014	2.76139	1	0.816642	0.0396338	0.123775	5801	3520
Koforidua	-0.262	6.08	172	Ghana	Africa	Rainfed maize	129	6	4.65116	88.2118	78.6553	1.79528	8.41088	6.7287	6.6156	15.2294	12.1836	13.4342	18.5151	3.95199	1.34675	0.386574	0.0355228	0.154885	9601	21629
Awka	7.05	6.2	3525	Nigeria	Africa	Rainfed maize	191	13	6.80628	87.1856	85.413	1.913	13.1144	10.4915	11.2014	14.9286	11.9429	13.0156	24.8736	3.6283	1	0.161747	0.0444665	0.0287456	9801	60207
Sefwi- Bekwai	-2.3333	6.2	172	Ghana	Africa	Rainfed maize	160	19	11.875	87.7582	84.2328	1.75123	11.1068	8.88546	9.35559	14.3053	11.4443	12.5541	24.5085	3.8643	1	0.241037	0.041884	0.104936	9701	38562
Benin	5.57	6.317	79	Nigeria	Africa	Rainfed maize	191	17	8.90052	87.1972	78.5122	1.91844	8.92808	7.14246	7.00963	14.9846	11.9877	13.0662	20.105	4.32011	1	0.474553	0.050077	0.113371	10901	37405
Areka	37.45	7.04	1801	Ethiopia	Africa	Rainfed maize	282	14	4.96454	90.051	87.1251	1.71888	13.3506	10.6805	11.6317	17.2769	13.8215	15.558	20.348	2.61979	1	0.259964	0.034821		7401	10706
Akure	5.301	7.2467	335	Nigeria	Africa	Rainfed maize	139	11	7.91367	86.1333	69.7697	2.14933	7.10986	5.68789	4.96052	15.5	12.4	13.3507	15.0777	4.55804	1	0.672543	0.059669	0.1272	9701	18107
Sunyani	-2.333	7.333	309	Ghana	Africa	Rainfed maize	146			88.1346	76.8641	1.8332	7.92364	6.33891	6.09043	15.45	12.36	13.6168	16.408	3.79614	2	0.311957	0.0798376	0.050497	9501	150277
Arsi-Negele	38.6796	7.35438	1578	Ethiopia	Africa	Rainfed maize	289	51	17.6471	75.4825	63.4732	2.57433	7.04779	5.63823	4.47345	10.5	8.4	7.92567	12.5984	4.6018	1	0.518322	0.0776419		6301	18876
Oshogbo	4.483	7.783	304	Nigeria	Africa	Rainfed maize	118	24	20.339	88.6913	86.6297	1.76739	13.2188	10.575	11.4514	15.6286	12.5029	13.8612	26.0536	3.48344	1	0.240181	0.0573637	0.22853	9501	79682
Lokoja	6.733	7.8	44	Nigeria	Africa	Rainfed maize	173	39	22.5434	88.6805	85.7162	1.73511	12.1474	9.71794	10.4123	15.3286	12.2629	13.5935	22.7933	3.25574	1	0.198551	0.033503	0.0763544	10501	49190
Kete-Krachie	-0.051	7.801	87	Ghana	Africa	Rainfed maize	225	82	36.4444	87.7743	74.1918	1.73476	6.72172	5.37738	4.98697	14.1895	11.3516	12.4547	13.3221	3.43818	1.36986	0.307165	0.0337098	0.146988	10501	25250
Jimma	36.43	7.84	1750	Ethiopia	Africa	Rainfed maize	286	17	5.94406	87.6507	87.3066	1.9997	15.7538	12.6031	13.7541	16.1929	12.9543	14.1932	20.7974	2.6399	1	0.080014	0.0895076	0.10473	6801	113045
Kulumsa	39.15	8	2200	Ethiopia	Africa	Rainfed maize	310	7	2.25806	84.8402	67.2693	2.1254	6.4936	5.19488	4.3682	14.02	11.216	11.8946	11.0513	3.61716	1	0.488003	0.0714895	0.117977	5501	35537
Gore	35.53	8.02	1880	Ethiopia	Africa	Rainfed maize	391	22	5.6266	86.3515	86.2577	2.09407	15.2381	12.1905	13.1441	15.3429	12.2743	13.2488	22.9643	3.15582	1	0.0910175	0.0987701	0.172174	7801	17606
Butajira	38.22	8.08	1840	Ethiopia	Africa	Rainfed maize	314	36	11.465	84.4298	79.0819	2.2866	10.9312	8.74495	8.64459	14.6857	11.7486	12.3991	15.1964	3.1788	1	0.422693	0.0923222	0.140639	5701	3556
Ibi	9.75	8.183	111	Nigeria	Africa	Rainfed maize	231	79	34.1991	87.4833	74.4817	1.93472	7.58171	6.06537	5.64699	15.4571	12.3657	13.5224	15.2115	3.8817	1	0.629294	0.0311524	0.104173	10401	80942
nig_rfmz2	7.26614	8.2036	88	Nigeria	Africa	Rainfed maize	102	29	28.4314	88.6751	88.6567	1.8767	16.5446	13.2357	14.6679	16.5714	13.2571	14.6947	28.6132	3.24569	1	0.0442688	0.0446231	0.0605554	9501	27876
Wolkite	37.78	8.27	1880	Ethiopia	Africa	Rainfed maize	252	42	16.6667	92.9731	89.4155	1.3762	13.0021	10.4017	11.6259	19.5846	15.6677	18.2084	17.9849	1.90361	1	0.313539	0.0886319	0.153161	6501	24044
Melkassa	39.33	8.4	1550	Ethiopia	Africa	Rainfed maize	246	9	3.65854	80.3878	60.2634	2.4832	6.24915	4.99932	3.76595	12.6615	10.1292	10.1783	12.0578	4.79136	1	0.411958	0.037951	0.21326	7201	23950
Woliso	37.97	8.55	2060	Ethiopia	Africa	Rainfed maize	264	39	14.7727	86.5888	83.6854	2.5832	15.8337	12.667	13.2505	19.2615	15.4092	16.6783	21.352	3.48348	1	0.333892	0.106915	0.0778492	6501	20257
Gelemso	40.525	8.809	1810	Ethiopia	Africa	Rainfed maize	255	8	3.13725	90.6901	26.8064	1.708	2.33354	1.86683	0.625538	18.3462	14.6769	16.6382	4.29001	3.14001	1	1.52385	0.0458	0.175224	7401	14366
Ambo	37.835	8.96	2100	Ethiopia	Africa	Rainfed maize	284	31	10.9155	86.6616	74.3772	2.4476	9.55243	7.64194	7.10483	18.35	14.68	15.9024	13.0436	3.34213	1	0.389398	0.0898198	0.184267	5501	27853
Ayira	35.33	9.06	1700	Ethiopia	Africa	Rainfed maize	295	28	9.49153	87.3736	87.0096	2.3476	18.0718	14.4574	15.7242	18.5929	14.8743	16.2453	23.9365	3.10945	1	0.140496	0.114802	0.100124	7701	83040
Bako	37.03	9.07	1650	Ethiopia	Africa	Rainfed maize	252	50	19.8413	84.397	83.264	2.5054	14.9701	11.9761	12.4647	16.0571	12.8457	13.5517	18.7427	3.13678	1	0.1253	0.0582023	0.126259	6501	26396
Nekemte	36.54	9.09	2110	Ethiopia	Africa	Rainfed maize	321	6	1.86916	79.8637	79.6731	2.5832	12.7083	10.1666	10.1251	12.8286	10.2629	10.2454	17.8946	3.63741	1	0.0560733	0.0443524	0.0778492	6801	80527
Bida	6.017	9.1	143	Nigeria	Africa	Rainfed maize	85	29	34.1176	91.5481	86.6486	1.26778	9.49547	7.59638	8.2277	15	12	13.7322	18.1552	2.42398	1	0.475774	0.04885	0.082519	10401	123574
Harar	42.1	9.31	1840	Ethiopia	Africa	Rainfed maize	275	22	8	90.5501	54.9722	1.676	3.72214	2.97771	2.04614	17.7357	14.1886	16.0597	6.15037	2.76938	1	1.20926	0.0470495	0.413928	7201	4038
Haramaya	42.03	9.4	1980	Ethiopia	Africa	Rainfed maize	241	15	6.22407	88.3187	61.8591	1.9948	5.23008	4.18406	3.23528	17.0769	13.6615	15.0821	8.3348	3.17897	1	0.929898	0.0813224	0.219346	6301	13310
Yendi	-0.004	9.432	197	Ghana	Africa	Rainfed maize	110	28	25.4545	89.9854	81.9864	1.45278	8.06493	6.45195	6.61215	14.5067	11.6053	13.0539	15.8793	2.86044	1	0.611399	0.0778794	0.168983	10401	35147
Shambu	37.1212	9.57117	2550	Ethiopia	Africa	Rainfed maize	298	18	6.04027	70.9192	70.8607	2.906	9.97279	7.97823	7.06679	9.99286	7.99429	7.08686	16.7336	4.87606	1	0.0849556	0.084774		5801	4118
Wa	-2.5	10.067	323	Ghana	Africa	Rainfed maize	108	20	18.5185	91.2266	85.9382	1.32215	9.4024	7.52192	8.08025	15.07	12.056	13.7479	17.0279	2.39444	1	0.504605	0.0514945	0.136995	10301	31155
Assosa	34.52	10.07	1575	Ethiopia	Africa	Rainfed maize	220	15	6.81818	89.0519	88.154	2.0293	17.1306	13.7045	15.1013	18.5357	14.8286	16.5064	26.5504	3.14517	1	0.218006	0.0668365	0.186596	7501	17856
Bauchi	9.817	10.283	609	Nigeria	Africa	Rainfed maize	95	16	16.8421	88.3274	84.093	1.64	10.31	8.24797	8.66996	14.05	11.24	12.41	18.2129	2.89712	1	0.460032	0.0436745	0.181943	9301	30247
Debre Markos	37.736	10.33	2470	Ethiopia	Africa	Rainfed maize	279	10	3.58423	83.9859	77.9412	2.1356	9.68139	7.74511	7.54579	13.3357	10.6686	11.2001	15.6946	3.46205	1	0.394574	0.0854274	0.159191	6601	18254
Gaoua	-3.183	10.333	339	Burkina Faso	Africa	Rainfed maize	104	16	15.3846	89.051	83.2831	1.10174	6.59056	5.27245	5.48882	10.0625	8.05	8.96076	17.1728	2.87076	1	0.352072	0.0398962	0.177231	10301	32159
Kaduna	7.45	10.6	642	Nigeria	Africa	Rainfed maize	112	16	14.2857	84.7277	84.4148	2.05056	13.1571	10.5257	11.1065	13.4267	10.7413	11.3761	22.8296	3.55805	1	0.086601	0.0945224	0.111342	9401	86644
Bolgatanga	-0.867	10.8	180	Ghana	Africa	Rainfed maize	67	28	41.791	90.55	81.2678	1.35513	7.2342	5.78736	5.87907	14.34	11.472	12.9849	14.8874	2.78875	1	0.556765	0.0719802	0.216366	10301	47320
Yelwa	4.75	10.883	243	Nigeria	Africa	Rainfed maize	102	19	18.6275	91.546	86.5167	1.29178	9.5806	7.66448	8.28882	15.28	12.224	13.9882	18.2518	2.46094	1	0.602464	0.0562545	0.20285	10301	66249
Bobo-Dioulasso	-4.317	11.167	445	Burkina Faso	Africa	Rainfed maize	87	11	12.6437	82.8253	80.4655	1.88129	9.63062	7.70449	7.74932	10.9538	8.76308	9.07255	22.8739	4.4683	1	0.17706	0.0518594	0.162893	10301	98445
Adet	37.48	11.27	2240	Ethiopia	Africa	Rainfed maize	281	56	19.9288	85.6306	80.8821	2.5054	13.105	10.484	10.5996	17.4357	13.9486	14.9303	17.4747	3.34079	1	0.322243	0.0550395	0.147832	6701	68154
Pawe	36.403	11.31	1100	Ethiopia	Africa	Rainfed maize	227	17	7.48899	82.1149	79.8955	2.43877	12.1304	9.70434	9.69166	13.6357	10.9086	11.1969	21.5017	4.32282	1	0.166603	0.0652534	0.102614	8601	890
Sikasso	-5.68	11.35	375	Mali	Africa	Rainfed maize	88	10	11.3636	87.8685	87.1086	2.07283	16.0791	12.8633	14.0063	17.0864	13.6691	15.0135	27.4541	3.53923	1	0.0856379	0.0554139	0.227663	9401	21029
Bahir Dar	37.38	11.58	1790	Ethiopia	Africa	Rainfed maize	291	47	16.1512	82.7552	81.0982	2.0546	10.8699	8.69589	8.81526	11.9143	9.53143	9.85969	17.0554	3.22379	1	0.132382	0.0413626	0.174956	6601	12078
Boromo	-2.933	11.75	243	Burkina Faso	Africa	Rainfed maize	86	18	20.9302	85.1171	71.6971	1.46131	5.16312	4.1305	3.70181	9.81875	7.855	8.35744	14.2869	4.0436	1	0.524826	0.0440368	0.199634	10201	85252
Maidu	13.083	11.85	354	Nigeria	Africa	Rainfed maize	94	11	11.7021	90.5766	80.8154	1.03222	5.38046	4.30437	4.34824	10.9538	8.76308	9.92162	13.0207	2.49797	1	0.402816	0.0393749	0.103615	10101	113904
Fada Ngourma	0.367	12.033	294	Burkina Faso	Africa	Rainfed maize	100	9	9	87.0358	73.1953	1.34482	5.0171	4.01368	3.67229	10.3733	8.29867	9.02851	13.095	3.51007	1	0.616176	0.0582371	0.15383	10201	18719
Kano	8.533	12.05	481	Nigeria	Africa	Rainfed maize	98	5	5.10204	83.409	69.7501	1.87478	6.19763	4.9581	4.32285	11.3	9.04	9.42522	15.2528	4.61396	1	0.680137	0.0466039	0.269504	9101	5607
Koutiala	-5.47	12.38	367	Mali	Africa	Rainfed maize	89	15	16.8539	86.2007	73.9193	2.33333	8.94659	7.15727	6.61326	16.9091	13.5273	14.5758	17.2306	4.49386	1	0.661235	0.0647821		10201	65176
Dédougou	-3.483	12.467	299	Burkina Faso	Africa	Rainfed maize	96	14	14.5833	85.4954	57.8171	1.47403	3.49437	2.7955	2.02034	10.1625	8.13	8.68847	9.37578	3.95498	1	1.11359	0.0374915	0.201487	10201	57460
Senou	-7.95	12.53	381	Mali	Africa	Rainfed maize	84	17	20.2381	90.3148	88.1021	1.5238	12.8073	10.2458	11.2835	15.7333	12.5867	14.2095	23.4145	2.78584	1	0.161588	0.0635699	0.529824	10201	14710
Bogandé	-0.137	12.974	281	Burkina Faso	Africa	Rainfed maize	104	14	13.4615	89.8985	77.4295	1.00238	4.4411	3.55288	3.43873	9.92308	7.93846	8.9207	12.0026	2.70905	1	0.698002	0.0644165	0.175539	10101	15521
Katsina	7.617	13.017	427	Nigeria	Africa	Rainfed maize	74	6	8.10811	88.8522	78.0625	1.24378	5.66964	4.53571	4.42587	11.1571	8.92571	9.91337	14.0778	3.08831	1	0.803127	0.0791356	0.0880601	10101	10508
San	-4.83	13.33	284	Mali	Africa	Rainfed maize	77	10	12.987	87.3926	76.8131	1.3634	5.88005	4.70404	4.51665	10.8143	8.65143	9.45089	16.0964	3.73226	1	0.514642	0.0780969	0.484035	10101	9959
Segou	-6.15	13.4	289	Mali	Africa	Rainfed maize	74	17	22.973	87.584	80.9873	1.3634	7.171	5.7368	5.8076	10.981	8.78476	9.61755	18.6852	3.55255	1	0.439907	0.101187	0.484035	10101	15257
ind_rfmz6	76.5	13.5	775	India	Asia	Rainfed maize	178	14	7.86517	83.8991	77.4145	2.22667	9.85882	7.88706	7.63216	13.8294	11.0635	11.6027	25.7819	5.82298	1	0.307555	0.0846658		8101	88488
Ouahigouya	-2.417	13.567	315	Burkina Faso	Africa	Rainfed maize	86	7	8.13953	90.6837	81.3308	0.920566	4.93094	3.94475	4.01037	9.88125	7.905	8.96068	12.766	2.38332	1	0.749591	0.0571551	0.258175	10101	7386
Shire Endasilasse	38.334	14.1	1920	Ethiopia	Africa	Rainfed maize	274	28	10.219	79.2233	78.4017	1.72607	7.99169	6.39335	6.26563	8.30769	6.64615	6.58163	16.8241	3.63371	1	0.117802	0.0800654	0.253326	7201	5810
Dag Dag	-11.4	14.48	47	Mali	Africa	Rainfed maize	88			84.8708	77.1488	1.6037	7.018	5.6144	5.4143	10.6	8.48	8.9963	18.1822	4.15487	1	0.45135	0.0982499	0.704277	10101	6906
ind_rfmz10	77.5	17.5	544	India	Asia	Rainfed maize	171	34	19.883	82.2671	81.5903	1.75667	9.54206	7.63365	7.7854	9.90625	7.925	8.14958	28.2873	5.2076	1	0.175759	0.164617		9301	101505
Hyderabad	78.9	19	536	India	Asia	Rainfed maize	139	14	10.0719	78.9002	73.9176	2.08	7.97474	6.37979	5.89474	9.85789	7.88632	7.77789	21.6609	5.64968	1	0.307798	0.152324		10302	76595
Aurangabad	75.4	19.9	583	India	Asia	Rainfed maize	146	18	12.3288	67.5714	60.7578	3.02667	7.71278	6.17022	4.68611	9.33333	7.46667	6.30667	21.7588	8.53865	1	0.34211	0.147182		9201	108975
ind_rfmz4	74.5	22.5	311	India	Asia	Rainfed maize	95			88.996	88.4775	1.48333	12.8733	10.2987	11.39	13.48	10.784	11.9967	27.7385	3.19618	1	0.116759	0.136507		9202	99446
Indore	75.8	22.7	553	India	Asia	Rainfed maize	125	5	4	90.0941	89.4085	1.25333	11.8333	9.46667	10.58	12.6524	10.1219	11.399	24.4133	2.58574	1	0.173092	0.190109		8302	79364
Ahmedabad	72.6	23.1	58	India	Asia	Rainfed maize	110	10	9.09091	89.4132	80.1948	1.42333	7.18667	5.74933	5.76333	13.4444	10.7556	12.0211	18.2895	3.62227	1	0.487224	0.183248		10202	1
ind_rfmz2	73.5	23.5	184	India	Asia	Rainfed maize	98	9	9.18367	88.6413	78.3318	1.51	6.96875	5.575	5.45875	13.2937	10.635	11.7837	20.4315	4.42714	1	0.524723	0.210526		9202	65440
ind_rfmz1	74.5	23.5	315	India	Asia	Rainfed maize	240	22	9.16667	88.6345	84.3321	1.41333	9.02059	7.21647	7.60725	12.4353	9.94824	11.022	23.1149	3.62162	1	0.280334	0.119308		9302	125478
ind_rfmz8	76.5	24.5	340	India	Asia	Rainfed maize	126	5	3.96825	86.1869	83.6674	1.82333	11.1638	8.931	9.34042	13.2	10.56	11.3767	24.3661	3.97962	1	0.18243	0.184989		9302	87538
Wangmo, Guizhou	106.05	25.11	567	China	Asia	Rainfed maize	208	27	12.9808	66.6007	66.5759	4.5	13.4633	10.7707	8.96333	13.4733	10.7787	8.97333			1	0.115854	0.116426		6702	37360
Xingyi, Guizhou	105.11	25.26	1379	China	Asia	Rainfed maize	280	38	13.5714	55.598	55.5773	4.77321	10.745	8.596	5.97179	10.75	8.6	5.97679			1	0.135795	0.135504		5802	72654
Yunnan, Zhanyi	103.5	25.35	1899	China	Asia	Rainfed maize	298	42	14.094	4.08526	2.22776	9	9.20507	7.36405	0.205067	9.38333	7.50667	0.383333			1	0.201878	0.185183		5602	48226
Sabour	87.1	25.4		India	Asia	Rainfed maize	124	10	8.06452	92.0092	91.9735	1.05667	13.1647	10.5318	12.108	13.2235	10.5788	12.1669	26.5732	2.1329	1	0.0871043	0.109931		8502	164784
Udaipur	74.6	25.4	433	India	Asia	Rainfed maize	90	7	7.77778	90.1125	70.0365	1.23	4.105	3.284	2.875	12.44	9.952	11.21	12.3265	3.69344	1	0.796324	0.0951639		9102	71872
ind_rfmz3	75.5	25.5	331	India	Asia	Rainfed maize	116			90.518	80.3753	1.36667	6.964	5.5712	5.59733	14.4133	11.5307	13.0467	17.6833	3.4703	1	0.404352	0.0868091		9202	126683
ind_rfmz5	74.5	25.5	455	India	Asia	Rainfed maize	98	9	9.18367	89.7494	71.336	1.36333	4.75625	3.805	3.39292	13.3	10.64	11.9367	15.1729	4.34916	1	0.568995	0.119262		8102	157860
Kaili, Guizhou	107.59	26.36	720	China	Asia	Rainfed maize	294	53	18.0272	57.6048	57.3292	4.6875	10.9853	8.7882	6.29775	11.0567	8.84533	6.36917			1	0.142258	0.141689		5802	64819
Kanpur	80.4	26.4	126	India	Asia	Rainfed maize	75	7	9.33333	88.3646	83.9021	1.44667	8.98667	7.18933	7.54	12.4333	9.94667	10.9867	21.0741	3.39249	1	0.331179	0.091503		9302	72660
Qianxi, Guizhou	106.01	27.02	1231	China	Asia	Rainfed maize	354	46	12.9944	49.1273	47.7531	4.85156	9.28583	7.42867	4.43427	9.53667	7.62933	4.6851			1	0.171695	0.161357		5802	126285
ind_rfmz7	81.5	27.5	123	India	Asia	Rainfed maize	113	14	12.3894	93.2373	92.7527	0.87	12.0044	9.60353	11.1344	12.8647	10.2918	11.9947	25.8308	1.87205	1	0.116898	0.124461		8502	152870
ind_rfmz9	78.5	27.5	170	India	Asia	Rainfed maize	72	13	18.0556	84.9212	78.7047	1.97	9.25088	7.40071	7.28088	13.0647	10.4518	11.0947	22.029	4.69114	1	0.331723	0.132849		8202	97968
Xuyong, Sichuan	105.26	28.1	378	China	Asia	Rainfed maize	271	40	14.7601	43.7743	43.6973	4.79605	8.51833	6.81467	3.72228	8.53	6.824	3.73395			1	0.0851923	0.0848822		5702	97620
ind_rfmz11	78.5	28.5	189	India	Asia	Rainfed maize	97	11	11.3402	89.7041	85.5124	1.31667	9.08824	7.27059	7.77157	12.7882	10.2306	11.4716	21.8967	3.17231	1	0.372167	0.141671		8302	82389
Youyang, Chonqing	108.46	28.5	664	China	Asia	Rainfed maize	314	56	17.8344	17.6536	17.6536	4.76786	5.79	4.632	1.02214	5.79	4.632	1.02214			1	0.127269	0.127269		5802	99359
Luzhou, Sichuan	105.26	28.53	335	China	Asia	Rainfed maize	206	15	7.28155	43.1953	40.8928	4.8	8.12083	6.49667	3.32083	8.45	6.76	3.65			1	0.201186	0.0685562		6702	73469
Suining, Sichuan	105.33	30.3	355	China	Asia	Rainfed maize	210	50	23.8095	39.2025	37.7981	4.955	7.966	6.3728	3.011	8.15	6.52	3.195			1	0.118174	0.101934		6702	361959
Chengdou, Sichuan	104.01	30.4	506	China	Asia	Rainfed maize	198	58	29.2929	34.8323	23.6001	5.0625	6.62632	5.30105	1.56382	7.76842	6.21474	2.70592			1	0.209042	0.0739542		6802	51886
Liangping, Chonqing	107.48	30.41	455	China	Asia	Rainfed maize	170	41	24.1176	36.6334	36.6334	4.875	7.69333	6.15467	2.81833	7.69333	6.15467	2.81833			1	0.111812	0.111812		6802	145369
Draughon Mille TX	-97.417	31.15	205	United States of America	North America	Rainfed maize	322	25	7.76398	56.8763	31.9299	4.13412	6.07333	4.85867	1.93921	9.58667	7.66933	5.45254	13.724	9.34196	1	0.449008	0.0893735	0.313056	6402	96758
Baning, Sichuan	106.46	31.52	418	China	Asia	Rainfed maize	226	34	15.0442	43.0207	42.5082	4.6875	8.15333	6.52267	3.46583	8.22667	6.58133	3.53917			1	0.0728053	0.0625489		6702	125598
Wanyuan, Sichuan	108.033	32.0667	674	China	Asia	Rainfed maize	243	24	9.87654	29.1424	29.1424	4.875	6.88	5.504	2.005	6.88	5.504	2.005			1	0.087991	0.087991		5802	46616
Nanyang, Henan	112.35	33.02	129	China	Asia	Rainfed maize	147	40	27.2109	49.7009	40.2214	6.39133	10.6917	8.55333	4.30033	12.7067	10.1653	6.31533			1	0.278151	0.120934		5503	136857
Xixia, Henan	111.3	33.18	250	China	Asia	Rainfed maize	218	12	5.50459	54.8872	54.2528	6	13.1156	10.4924	7.11556	13.3	10.64	7.3			1	0.0900262	0.092698		5503	61419
Jinghe, Shaanxi	108.58	34.26	410	China	Asia	Rainfed maize	178	56	31.4607	63.2757	23.8438	6.3125	8.28889	6.63111	1.97639	17.1889	13.7511	10.8764			1	0.555466	0.0976719		5303	22733
Shangqiu, Henan	115.4	34.27	50	China	Asia	Rainfed maize	133	44	33.0827	32.7958	27.6901	7.71728	10.6725	8.538	2.95522	11.4833	9.18667	3.76605			1	0.274853	0.135432		5403	261411
Zhengzhou, Henan	113.39	34.43	110	China	Asia	Rainfed maize	159	33	20.7547	41.4294	31.8102	7.86603	11.5355	9.2284	3.66947	13.43	10.744	5.56397			1	0.2978	0.183665		5403	65106
Whiteville NC	-78.578	34.602	25	United States of America	North America	Rainfed maize	175	9	5.14286	45.7516	42.651	6.04391	10.5388	8.43106	4.49491	11.1412	8.91294	5.09726	25.2581	14.4853	1	0.260304	0.184195	0.234635	6702	65145
Yuncheng, Shanxi	111.03	35.03	365	China	Asia	Rainfed maize	200	15	7.5	59.0194	4.14727	7.55	7.87667	6.30133	0.326667	18.4233	14.7387	10.8733			1	0.776462	0.0850937		5203	47600
Dingtao, Shangdong	115.33	35.06	51	China	Asia	Rainfed maize	135	53	39.2593	35.5547	20.8349	8.20388	10.363	8.2904	2.15912	12.73	10.184	4.52612			1	0.37656	0.109891		5303	127960
Anyang, Henan	114.24	36.03	63	China	Asia	Rainfed maize	143	28	19.5804	34.673	16.8676	8.90625	10.7133	8.57067	1.80708	13.6333	10.9067	4.72708			1	0.360951	0.127371		5203	83557
Linfen, Shanxi	111.3	36.04	450	China	Asia	Rainfed maize	205	36	17.561	63.1465	4.40413	6.73929	7.04977	5.63981	0.310481	18.2867	14.6293	11.5474			1	0.900304	0.124723		4303	57016
Jindongnan, Shanxi	113.07	36.12	927	China	Asia	Rainfed maize	183	25	13.6612	54.8582	34.9832	7.35811	11.3172	9.05379	3.95913	16.3	13.04	8.94189			1	0.418173	0.137486		4303	89637
Yushe, Shanxi	112.59	37.04	1041	China	Asia	Rainfed maize	208	48	23.0769	50.9112	32.2476	7.41071	10.9379	8.75034	3.52722	15.0966	12.0772	7.68584			1	0.362349	0.112323		3303	54939
Nangong, Hebei	115.23	37.22	27	China	Asia	Rainfed maize	155	54	34.8387	31.1996	19.3573	9.06101	11.236	8.9888	2.17499	13.17	10.536	4.10899			1	0.280602	0.136662		5203	140653
Hutchinson KS	-98.0333	37.9333	477	United States of America	North America	Rainfed maize	148	12	8.10811	38.1459	34.618	4.63906	7.09532	5.67626	2.45626	7.5	6	2.86094	17.6323	11.5284	1	0.228126	0.145907	0.399463	5403	16971
Huanghua, Hebei	117.21	38.22	7	China	Asia	Rainfed maize	180	50	27.7778	43.176	35.6285	7.57653	11.77	9.416	4.19347	13.3333	10.6667	5.7568			1	0.27208	0.117407		5303	101717
Baoding, Hebei	115.31	38.51	17	China	Asia	Rainfed maize	170	50	29.4118	38.5503	31.7071	8.01713	11.7393	9.39147	3.7222	13.0467	10.4373	5.02954			1	0.248922	0.180248		5103	40018
Wutaishan, Shanxi	113.31	38.57	2208	China	Asia	Rainfed maize	284	50	17.6056	55.6401	32.0388	7	10.3	8.24	3.3	15.78	12.624	8.78			1	0.392709	0.109388		3203	111268
Olney IL	-88.1031	38.7377	134	United States of America	North America	Rainfed maize	138	14	10.1449	35.2331	29.1227	8.97928	12.6688	10.135	3.68948	13.864	11.0912	4.88472	26.9698	19.1155	1	0.16881	0.0936496	0.248828	4703	700187
Butlerville IN	-85.517	39.033	241	United States of America	North America	Rainfed maize	160	35	21.875	37.1657	35.4606	9.00464	13.9522	11.1617	4.94753	14.3308	11.4646	5.32613	26.1018	16.846	1	0.123368	0.0984526	0.222237	4703	309591
Silverlake KS	-95.7	39.0333	271	United States of America	North America	Rainfed maize	230	16	6.95652	37.7445	33.0663	6.22555	9.30107	7.44086	3.07551	10	8	3.77445	23.1066	15.4661	1	0.177693	0.140484	0.191998	4503	15211
Langfang, Hebei	116.23	39.07	9	China	Asia	Rainfed maize	154	47	30.5195	45.2473	31.4422	7.22371	10.5367	8.42933	3.31295	13.1933	10.5547	5.96962			1	0.335698	0.173012		5203	52535
Manhattan KS	-96.5833	39.2	320	United States of America	North America	Rainfed maize	210	45	21.4286	33.6743	24.0732	6.82934	8.99463	7.19571	2.16529	10.2967	8.23733	3.46733	21.6088	16.4069	1	0.228762	0.11356	0.200282	4503	37966
Brunswick MO	-93.1965	39.4127	198	United States of America	North America	Rainfed maize	223	34	15.2466	34.7313	29.6794	8.24561	11.7257	9.38059	3.48012	12.6333	10.1067	4.38772	24.1982	17.0163	1	0.203296	0.124211	0.223592	4603	103125
Monroe City MO	-91.7254	39.6353	227	United States of America	North America	Rainfed maize	207	38	18.3575	38.2458	30.1283	8.01158	11.4661	9.17291	3.45456	12.9733	10.3787	4.96176	24.2375	16.9351	1	0.207709	0.118288	0.299664	4703	281314
Springfield IL	-89.6106	39.7273	177	United States of America	North America	Rainfed maize	215	53	24.6512	27.4448	11.0647	10.5084	11.8158	9.45263	1.30738	14.4833	11.5867	3.97492	23.4554	20.8601	1	0.212112	0.0975309	0.173473	4603	763427
St Joseph MO	-94.7946	39.7578	271	United States of America	North America	Rainfed maize	245	33	13.4694	33.0855	18.8251	8.37323	10.315	8.25204	1.94182	12.5133	10.0107	4.1401	22.8259	18.5289	1	0.343649	0.107763	0.19602	4603	311615
Scandia KS	-97.7833	39.7833	451	United States of America	North America	Rainfed maize	217	48	22.1198	39.0875	30.4329	6.25298	8.98841	7.19073	2.73544	10.2655	8.21241	4.01254	20.9512	14.5751	1	0.27765	0.12022	0.249099	4403	30461
South Charleston OH	-83.6721	39.8633	343	United States of America	North America	Rainfed maize	254	39	15.3543	33.9906	27.1436	9.897	13.5843	10.8674	3.68726	14.9933	11.9947	5.09633	26.6838	19.4409	1	0.173757	0.0916493	0.144754	4703	380703
Youyu, Shanxi	112.27	40	1346	China	Asia	Rainfed maize	150	16	10.6667	59.634	30.8972	6.25	9.0445	7.2356	2.7945	15.4833	12.3867	9.23333			1	0.503994	0.119127		2203	24373
Bondville IL	-88.3715	40.0529	213	United States of America	North America	Rainfed maize	230	20	8.69565	35.7304	27.0069	10.5821	14.4974	11.5979	3.91531	16.4652	13.1722	5.88309	25.661	18.7308	1	0.16364	0.106235	0.174076	4703	718051
Miyun, Beijing	116.52	40.23	72	China	Asia	Rainfed maize	170	39	22.9412	45.9417	41.0218	6.0067	10.1846	8.14769	4.17791	11.1115	8.88923	5.10484			1	0.404481	0.25454		4303	68944
McCook NE	-100.583	40.2333	792	United States of America	North America	Rainfed maize	152	8	5.26316	38.1897	29.5577	4.52488	6.42353	5.13882	1.89865	7.32059	5.85647	2.79571	16.2177	11.4241	1	0.301774	0.138401	0.441906	4203	120953
Qinglong, Hebei	118.57	40.24	228	China	Asia	Rainfed maize	150	34	22.6667	18.6886	17.759	9.35081	11.37	9.096	2.01919	11.5	9.2	2.14919			1	0.17252	0.173117		4403	77245
Davis IN	-85.15	40.25	294	United States of America	North America	Rainfed maize	338	17	5.02959	37.3103	30.8872	9.6301	13.9339	11.1471	4.30379	15.3615	12.2892	5.73144	26.624	18.4006	1	0.127327	0.0717817	0.157153	4703	412681
Beatrice NE	-96.9333	40.3	376	United States of America	North America	Rainfed maize	245	44	17.9592	47.6259	25.8478	7.15849	9.65378	7.72303	2.49529	13.668	10.9344	6.50951	20.6028	15.2774	1	0.328837	0.106396	0.217213	4503	215976
Holdrege NE	-99.3667	40.3333	707	United States of America	North America	Rainfed maize	163	16	9.81595	31.1788	26.1509	5.87784	7.95926	6.36741	2.08142	8.54074	6.83259	2.6629	18.1945	13.4365	1	0.224947	0.117007	0.347515	4303	83770
West Lafayette IN	-86.917	40.55	217	United States of America	North America	Rainfed maize	242	29	11.9835	33.6316	29.4073	10.3922	14.7213	11.7771	4.32915	15.6583	12.5267	5.26615	27.497	19.4109	1	0.124694	0.0768036	0.132338	4703	867668
Clay Center NE	-98.1333	40.5667	552	United States of America	North America	Rainfed maize	272	59	21.6912	47.6204	35.818	7.17282	11.1758	8.94061	4.00293	13.6939	10.9552	6.52112	22.9246	14.7135	1	0.298748	0.0976315	0.231993	4403	140286
Peoria IL	-89.5112	40.7087	207	United States of America	North America	Rainfed maize	204	4	1.96078	29.8829	7.56162	10.8937	11.7848	9.42782	0.89112	15.5364	12.4291	4.64271	23.2046	21.45	1	0.220261	0.0915565	0.137538	4703	729257
Wooster OH	-81.9308	40.7787	311	United States of America	North America	Rainfed maize	251	76	30.2789	32.1549	27.8053	9.45621	13.0982	10.4786	3.642	13.9379	11.1503	4.48172	27.4957	19.8504	1	0.122014	0.104137	0.0857717	3703	204631
North Platte NE	-100.767	41.0833	861	United States of America	North America	Rainfed maize	204	19	9.31373	45.0457	33.9933	4.28643	6.49394	5.19515	2.20751	7.8	6.24	3.51357	16.5739	10.9399	1	0.350241	0.156626	0.39564	3203	11290
Columbia City IN	-85.383	41.1	266	United States of America	North America	Rainfed maize	285	65	22.807	33.9392	28.7358	9.86338	13.8406	11.0725	3.97721	14.9308	11.9446	5.06739	27.191	19.3775	1	0.130565	0.072928	0.131944	4703	137487
Mead NE	-96.4833	41.15	366	United States of America	North America	Rainfed maize	242	53	21.9008	33.0453	17.6528	9.06323	11.0061	8.8049	1.94289	13.5364	10.8291	4.47314	24.66	20.3068	1	0.323835	0.0946751	0.174804	4503	490811
Crawfordsville IA	-91.4833	41.2	233	United States of America	North America	Rainfed maize	226	38	16.8142	32.1211	29.5547	10.5049	14.9122	11.9298	4.40726	15.476	12.3808	4.97106	32.9356	23.2016	1	0.115129	0.0809269	0.111534	4703	541879
Custar OH	-83.8444	41.2847	211	United States of America	North America	Rainfed maize	389	133	34.1902	33.7959	24.5299	9.71877	12.8776	10.3021	3.15888	14.68	11.744	4.96123	24.2123	18.273	1	0.155882	0.0899346	0.134766	3603	203704
Lewis IA	-95.1667	41.3167	389	United States of America	North America	Rainfed maize	214	24	11.215	33.0746	18.2792	10.0742	12.3276	9.86212	2.2534	15.0529	12.0424	4.97869	25.1863	20.5824	1	0.345076	0.11171	0.104035	4603	482341
Prilep	21.57	41.33	674	Macedonia, the former Yugoslav Republic of	Europe	Rainfed maize	188	16	8.51064	70.6482	52.4392	4.28727	9.01431	7.21145	4.72703	14.6065	11.6852	10.3192	19.4003	9.22692	1	0.124604	0.0947194	0.0745673	4402	2065
Demir Kapija	22.25	41.42	126	Macedonia, the former Yugoslav Republic of	Europe	Rainfed maize	208	20	9.61538	66.3818	21.5919	4.28727	5.4679	4.37432	1.18062	12.7528	10.2023	8.46556	12.984	10.1805	1	0.236228	0.0961832	0.0745673	4302	5534
Skopje-Petrovac	21.65	41.97	239	Macedonia, the former Yugoslav Republic of	Europe	Rainfed maize	180			69.3953	25.8235	4.28727	5.77983	4.62386	1.49256	14.0085	11.2068	9.72126	14.1987	10.5321	1	0.23133	0.0926391	0.0745673	4202	5848
Aimes IA	-93.7667	42.0167	335	United States of America	North America	Rainfed maize	275	59	21.4545	31.2028	30.4574	10.3043	14.8172	11.8538	4.51294	14.9778	11.9822	4.67349	33.506	23.301	1	0.139626	0.131282	0.0993504	4603	337984
Ivailo	24.33	42.22	214	Bulgaria	Asia	Rainfed maize	211	25	11.8483	61.4319	41.9109	4.822	8.30104	6.64083	3.47904	12.5026	10.0021	7.68056	18.8839	10.9695	1	0.233402	0.0731032	0.181228	4302	3597
Prizren	20.73	42.22	403	Kosovo	Europe	Rainfed maize	252	32		81.7607	58.0355	3	7.14889	5.71911	4.14889	16.448	13.1584	13.448	17.9302	7.52434	1	0.635064	0.0929006		3702	10770
Ceresco MI	-85.1526	42.22	300	United States of America	North America	Rainfed maize	261	85	32.567	30.4469	23.7367	8.95745	11.7454	9.39634	2.78798	12.8786	10.3029	3.92112	25.3647	19.3439	1	0.196001	0.20686	0.116077	3703	296773
Freeport IL	-89.6734	42.2801	265	United States of America	North America	Rainfed maize	281	111	39.5018	28.3745	20.0108	10.5345	13.1698	10.5359	2.6354	14.7077	11.7662	4.17324	28.4727	22.7751	1	0.188884	0.0966711	0.122371	3703	703475
Concord NE	-96.95	42.3833	445	United States of America	North America	Rainfed maize	200	32	16	37.5832	18.1067	8.51209	10.3941	8.3153	1.88203	13.6375	10.91	5.12541	22.454	18.3883	1	0.361792	0.134653	0.305284	3403	92756
Sofia	23.38	42.65	591	Bulgaria	Asia	Rainfed maize	281	5	1.77936	69.0866	58.3132	4.076	9.77768	7.82214	5.70168	13.1852	10.5482	9.10921	23.6954	9.87783	1	0.243815	0.0620264	0.238159	3402	3157
Pristina	21.15	42.65	576	Kosovo	Europe	Rainfed maize	214	19	8.8785	79.0282	5.62249	3	3.17872	2.54298	0.178723	14.3049	11.4439	11.3049	8.55785	8.07669	1	0.986273	0.0693044		3502	7539
Niksic	18.95	42.77	647	Montenegro	Europe	Rainfed maize	346	38	10.9827	78.8785	57.0065	3.689	8.58036	6.86429	4.89136	17.4656	13.9725	13.7766	18.9189	8.1339	1	0.756441	0.0814958	0.195953	3902	111
Kolasin	19.53	42.83	945	Montenegro	Europe	Rainfed maize	297			68.944	53.2823	3.689	7.89637	6.31709	4.20737	11.8785	9.50282	8.18953	20.6775	9.66003	1	0.387826	0.286126	0.195953	2902	707
Kanawha IA	-93.8	42.9333	358	United States of America	North America	Rainfed maize	284	63	22.1831	26.0407	24.9668	10.8459	14.4548	11.5639	3.60891	14.6647	11.7318	3.81879	28.2517	21.1981	1	0.109019	0.0907203	0.0659409	3603	908710
Nashua IA	-92.5667	42.9333	319	United States of America	North America	Rainfed maize	254	84	33.0709	25.9608	25.2796	10.8012	14.4555	11.5644	3.65429	14.5885	11.6708	3.78729	31.4261	23.4817	1	0.0959475	0.0888544	0.0699982	3703	882880
Sutherland IA	-95.5333	42.9333	319	United States of America	North America	Rainfed maize	242	35	14.4628	23.4691	19.7656	10.9562	13.6552	10.9242	2.69904	14.316	11.4528	3.35984	28.3521	22.7481	1	0.14019	0.0902614	0.081264	3503	773340
St-Girons	1.11	43.01	411	France	Europe	Rainfed maize	244	18	7.37705	54.3541	14.0099	6.987	8.12536	6.50029	1.13836	15.307	12.2456	8.31996	18.3949	15.8178	1	0.492227	0.101278	0.184622	4602	7829
Beresford SD	-96.93	43.07	387.904	United States of America	North America	Rainfed maize	242	31	12.8099	33.7037	8.24876	8.44768	9.20715	7.36572	0.759476	12.7423	10.1938	4.29463	22.6487	20.7804	1	0.359391	0.0853414	0.247754	3403	299239
Zabljak	19.13	43.15	1450	Montenegro	Europe	Rainfed maize	368			70.2852	53.4569	3.689	7.92599	6.34079	4.23699	12.4147	9.93177	8.72571	21.6207	10.0629	1	0.381923	0.178217	0.195953	1902	508
Arlington WI	-89.38	43.31	325	United States of America	North America	Rainfed maize	187	24	12.8342	15.251	9.70491	9.51308	10.5355	8.42843	1.02246	11.225	8.98	1.71192	22.2541	20.0944	1	0.2546	0.266125	0.109957	3603	233582
Nis	21.9	43.33	202	Republic of Serbia	Europe	Rainfed maize	199			54.0482	18.6729	6.05833	7.44934	5.95947	1.39101	13.1841	10.5473	7.12577	17.6966	14.3921	1	0.199478	0.073627	0.206097	4402	45511
Plevlja	19.35	43.35	788	Montenegro	Europe	Rainfed maize	278	6	2.15827	76.3128	62.9386	3.689	9.95376	7.96301	6.26476	15.5738	12.459	11.8848	22.5434	8.3549	1	0.477672	0.0956779	0.195953	2802	74
Mostar	17.8	43.35	99	Bosnia and Herzegovina	Europe	Rainfed maize	368	40	10.8696	65.7741	0	4.42	4.15417	3.32334	0	12.9142	10.3314	8.4942	11.1401	11.853	1	0.666898	0.106129	0.19602	3902	9197
Mostar_a	17.8	43.35	108	Bosnia and Herzegovina	Europe	Rainfed maize	368	40	10.8696	63.8655	12.4066	4.42	5.04604	4.03683	0.626042	12.2321	9.78566	7.81207	13.0244	11.4085	1	0.476704	0.106607	0.19602	4902	14170
Pau	-0.42	43.38	183	France	Europe	Rainfed maize	200	30	15	48.6783	15.9182	7.882	9.37421	7.49937	1.49221	15.358	12.2864	7.47603	19.6356	16.51	1	0.395976	0.106187	0.153332	4702	16986
Biarritz	-1.53	43.47	71	France	Europe	Rainfed maize	284	9	3.16901	51.7672	22.416	7.843	10.109	8.08723	2.26604	16.2607	13.0086	8.41772	19.1509	14.8581	1	0.453138	0.0750616	0.169209	5902	8269
Changchun, Jilin	125.13	43.54	237	China	Asia	Rainfed maize	243	24	9.87654	55.2283	52.1296	6.52473	13.63	10.904	7.10527	14.5733	11.6587	8.0486			1	0.224496	0.105705		3503	308539
Razgrad	26.5	43.57	347	Bulgaria	Asia	Rainfed maize	231	17	7.35931	57.0495	13.2868	6.088	7.02084	5.61668	0.932844	14.1745	11.3396	8.08646	16.6837	14.4669	1	0.608877	0.0820147	0.230802	4502	40749
Sarajevo-Bejelave	18.43	43.87	638	Bosnia and Herzegovina	Europe	Rainfed maize	318	18	5.66038	68.874	38.1092	4.42	7.14161	5.71329	2.72161	14.2004	11.3603	9.78036	16.6653	10.3143	1	0.762751	0.0836036	0.19602	2802	8815
Vidin	22.85	43.98	31	Bulgaria	Asia	Rainfed maize	238	16	6.72269	53.6176	19.2894	5.902	7.31255	5.85004	1.41055	12.7247	10.1797	6.82265	17.7719	14.3438	1	0.470583	0.0964148	0.273675	4402	30232
Waseca MN	-93.52	44.07	352	United States of America	North America	Rainfed maize	286	21	7.34266	25.0785	19.4422	10.9165	13.5511	10.8409	2.63464	14.5706	11.6565	3.65408	23.5083	18.9377	1	0.166533	0.117976	0.0498094	3603	697305
Rosiori De Vede	24.98	44.11	103	Romania	Europe	Rainfed maize	244			71.5106	47.7063	3.15333	6.03005	4.82404	2.87671	11.0685	8.85476	7.91512	13.5688	7.09565	1	0.550951	0.111435	0.432498	4403	212261
Hancock WI	-89.53	44.12	333	United States of America	North America	Rainfed maize	171	58	33.9181	30.7991	27.8549	8.12534	11.2625	9.01	3.13716	11.7417	9.39333	3.61632	24.7656	17.8672	1	0.222027	0.191066	0.0884912	2703	42164
Calarasi	27.34	44.21	20	Romania	Europe	Rainfed maize	235	16	6.80851	69.8268	52.0474	3.49111	7.28034	5.82427	3.78923	11.5702	9.25618	8.07912	16.6791	7.99807	1	0.46466	0.100139	0.43922	4302	323820
Lamberton MN	-95.3	44.23	348	United States of America	North America	Rainfed maize	343			27.3474	15.4646	10.5731	12.5073	10.0058	1.93421	14.5529	11.6424	3.97985	23.159	19.5776	1	0.14462	0.069954	0.0587479	3503	851511
Pierre SD	-100.006	44.2912	454	United States of America	North America	Rainfed maize			#DIV/0!	37.2642	9.42588	5.3247	5.87883	4.70307	0.554132	8.4875	6.79	3.1628	15.8631	14.3679	1	0.455132	0.220129	0.340932	3203	79375
Valjevo	19.92	44.32	177	Republic of Serbia	Europe	Rainfed maize	217			58.4909	30.8029	6.05833	8.75518	7.00415	2.69685	14.5952	11.6761	8.53685	21.3379	14.7652	1	0.486163	0.0562209	0.206097	4602	68011
Brookings SD	-96.7684	44.3252	499	United States of America	North America	Rainfed maize	273	61	22.3443	26.4943	6.57516	8.79128	9.41	7.528	0.618722	11.96	9.568	3.16872	20.7277	19.3649	1	0.348042	0.223366	0.137765	3403	428266
Tuzla_b	18.7	44.55	307	Bosnia and Herzegovina	Europe	Rainfed maize	263			70.1399	52.1517	4.42	9.23752	7.39002	4.81752	14.8024	11.8419	10.3824	25.1881	12.0521	1	0.531136	0.0621471	0.19602	3702	14504
Drobeta Tr. Severin	22.63	44.63	78	Romania	Europe	Rainfed maize	246	1	0.406504	67.5066	52.8471	3.25667	6.90661	5.52529	3.64994	10.0225	8.01804	6.76588	14.8769	7.01488	1	0.321164	0.10216	0.402205	4402	132789
Gourdon	1.4	44.74	261	France	Europe	Rainfed maize	215	22	10.2326	61.3321	10.2105	6.175	6.8772	5.50176	0.702199	15.9693	12.7755	9.79432	15.486	13.9048	1	0.662772	0.0896187	0.174672	4602	36573
Banja Luka_a	17.22	44.78	156	Bosnia and Herzegovina	Europe	Rainfed maize	215	14	6.51163	65.4959	47.8711	4.42	8.47898	6.78318	4.05898	12.8101	10.248	8.39006	21.5498	11.2337	1	0.368016	0.0493076	0.19602	3702	7580
Belgrade	20.47	44.8	132	Republic of Serbia	Europe	Rainfed maize	252			49.2252	19.3447	6.05833	7.51139	6.00911	1.45306	11.9318	9.54543	5.87345	17.0713	13.7689	1	0.372207	0.072003	0.206097	4502	297446
Redfield SD	-98.5303	44.8588	397	United States of America	North America	Rainfed maize	265	60	22.6415	33.7267	15.9067	7.64692	9.09337	7.2747	1.44646	11.5385	9.23077	3.89154	21.376	17.9758	1	0.427826	0.275115	0.216923	3303	259779
Qianguoerluosi, Jilin	124.52	45.05	136	China	Asia	Rainfed maize	207	49	23.6715	41.0187	25.8663	9.30921	12.5573	10.0459	3.24812	15.7833	12.6267	6.47412			1	0.324839	0.089309		3303	208618
Slavonski Brod_a	18	45.16	89	Croatia	Europe	Rainfed maize	243			54.6956	23.4312	6.7	8.75031	7.00024	2.05031	14.7889	11.8311	8.08886			1	0.307539	0.076169	0.190926	4602	38037
Novi Sad Rimski Sancev	19.85	45.33	87	Republic of Serbia	Europe	Rainfed maize	238	35	14.7059	59.2334	50.2415	6.05833	12.1755	9.74038	6.11714	14.861	11.8888	8.8027	24.8993	12.3895	1	0.195289	0.0660257	0.206097	4402	403656
Caransebes	22.23	45.42	242	Romania	Europe	Rainfed maize	233	5	2.14592	74.1463	61.4684	3.39889	8.82104	7.05683	5.42215	13.1466	10.5173	9.74773	21.3248	8.21678	1	0.449573	0.0641285	0.2151	3502	32284
Haerbin, Heilongjiang	126.46	45.45	142	China	Asia	Rainfed maize	288	18	6.25	48.1948	42.9949	7.09904	12.4533	9.96267	5.35429	13.7033	10.9627	6.60429			1	0.197514	0.120406		2503	300064
Galati	28.03	45.47	70	Romania	Europe	Rainfed maize	250	6	2.4	68.9655	55.089	3.25333	7.24396	5.79517	3.99063	10.483	8.38637	7.22963	14.0274	6.29984	1	0.271825	0.111886	0.432572	4303	198056
Osijek/Klisa	18.82	45.47	89	Croatia	Europe	Rainfed maize	243	31	12.7572	47.0595	25.4792	6.7	8.99078	7.19263	2.29078	12.6557	10.1246	5.95572			1	0.176842	0.0581401	0.190926	4502	91809
Cognac	-0.32	45.66	31	France	Europe	Rainfed maize	211			54.9392	3.65511	6.986	7.25103	5.80083	0.265034	15.5035	12.4028	8.5175	14.3958	13.8696	1	0.362898	0.110347	0.165259	4702	90086
Zagreb/Pleso_a	16.06	45.73	109	Croatia	Europe	Rainfed maize	260			54.5164	21.1339	6.7	8.49541	6.79633	1.79541	14.7306	11.7845	8.03057			1	0.454122	0.0494597	0.190926	4802	30711
Cahul	28.27	45.85	113	Moldova, Republic of	Europe	Rainfed maize	257			78.1636	50.6548	2.93667	5.95127	4.76102	3.01461	13.4485	10.7588	10.5119	14.5955	7.20217	1	0.610683	0.0751205	0.370207	4303	51209
Bilogora	17.2	45.88	263	Croatia	Europe	Rainfed maize	201	14	6.96517	51.2227	35.8997	6.7	10.4524	8.3619	3.75237	13.7359	10.9887	7.0359			1	0.152404	0.0491758	0.190926	4702	120852
Puntijarka	15.97	45.91	992	Croatia	Europe	Rainfed maize	316	16	5.06329	56.0107	55.1733	6.7	14.9464	11.9572	8.24644	15.231	12.1848	8.53097			1	0.0864281	0.0853864	0.190926	3802	27332
Amberieu	5.33	45.98	252	France	Europe	Rainfed maize	221	33	14.9321	36.3755	20.2307	8.686	10.8889	8.71113	2.20291	13.652	10.9216	4.96598	21.3714	17.0478	1	0.331829	0.113101	0.143658	4702	34338
Pecs	18.23	46	203	Hungary	Europe	Rainfed maize	185	13	7.02703	48.8565	23.3564	6.603	8.6152	6.89216	2.0122	12.9107	10.3286	6.30772	18.5113	14.1877	1	0.394376	0.0715175	0.273386	4502	187730
Ljubljana/Bezigrad	14.51	46.07	298	Slovenia	Europe	Rainfed maize	405	9	2.22222	32.1487	21.3714	7.56	9.61483	7.69186	2.05483	11.142	8.91361	3.58201	21.2855	16.7365	1	0.317221	0.102946	0.157656	3902	6276
Arad	21.35	46.13	118	Romania	Europe	Rainfed maize	258	26	10.0775	70.4321	66.4085	4.02556	11.9839	9.58709	7.9583	13.6146	10.8917	9.58908	26.0669	8.75625	1	0.232377	0.0871449	0.195723	4402	238552
Llubljana	14.47	46.22	383	Slovenia	Europe	Rainfed maize	378	45	11.9048	47.3688	40.0445	7.49875	12.5072	10.0058	5.00845	14.2477	11.3982	6.74898	30.4898	18.2803	1	0.213554	0.0760627	0.161453	2902	1186
Anda, Heilongjiang	125.19	46.23	149	China	Asia	Rainfed maize	308	59	19.1558	44.6372	32.8836	7.89288	11.76	9.408	3.86712	14.2567	11.4053	6.36378			1	0.32485	0.0970996		2303	123814
Tailai, Heilongjiang	123.25	46.24	150	China	Asia	Rainfed maize	208	50	24.0385	54.2432	34.6869	7.15179	10.95	8.76	3.79821	15.63	12.504	8.47821			1	0.495703	0.0979297		3203	115073
Celje	15.23	46.24	244	Slovenia	Europe	Rainfed maize	299	44	14.7157	42.3654	34.4783	7.75	11.8281	9.46251	4.07814	13.4468	10.7574	5.69679	26.8736	17.608	1	0.183662	0.0754335	0.150476	3802	21508
Geneve-Cointrin	6.13	46.25	420	Switzerland	Europe	Rainfed maize	254	9	3.54331	26.8146	17.5253	8.90364	10.7956	8.63648	1.89196	12.1659	9.73269	3.26223	24.5121	20.2163	1	0.189232	0.10221	0.0943813	3802	1025
Nagykanizsa	16.97	46.45	141	Hungary	Europe	Rainfed maize	211			57.2578	43.8644	6.413	11.4241	9.1393	5.01112	15.0039	12.0031	8.59092	28.0752	15.7602	1	0.280513	0.0588474	0.191958	3602	17805
Jiamusi, Heilongjiang	130.17	46.49	81	China	Asia	Rainfed maize	302			37.5909	32.5251	7.76786	11.5122	9.20978	3.74437	12.4467	9.95733	4.67881			1	0.215864	0.0850983		2503	198262
Stefan-Voda	29.48	46.52	173	Moldova, Republic of	Europe	Rainfed maize	256			74.7991	43.8501	2.93667	5.23004	4.18404	2.29338	11.653	9.32241	8.71635	13.1217	7.36781	1	0.519119	0.0984496	0.370207	3403	92036
Bacau	26.91	46.53	185	Romania	Europe	Rainfed maize	218			75.9144	72.2581	3.06111	11.0342	8.8274	7.97313	12.7093	10.1674	9.6482	24.239	6.72437	1	0.176058	0.102374	0.352365	3403	251897
Paks	18.85	46.58	98	Hungary	Europe	Rainfed maize	244	65	26.6393	53.5786	26.2019	6.298	8.53409	6.82728	2.23609	13.567	10.8536	7.26901	20.5851	15.1914	1	0.438767	0.0681147	0.286585	4402	297524
Suihua, Heilongjiang	126.967	46.6167	180	China	Asia	Rainfed maize	335	15	4.47761	36.9179	32.9073	8.3016	12.3733	9.89867	4.07173	13.16	10.528	4.8584			1	0.180254	0.120339		2503	321591
Murska Sobota	16.19	46.65	187	Slovenia	Europe	Rainfed maize	221	44	19.9095	41.3716	38.824	7.75	12.6684	10.1347	4.91836	13.2189	10.5751	5.46886	27.0657	16.5577	1	0.129065	0.0918671	0.150476	3702	12511
Cluj-Napoca	23.57	46.78	410	Romania	Europe	Rainfed maize	222	23	10.3604	75.4538	65.8809	3.55667	10.4243	8.33941	6.8676	14.4897	11.5918	10.933	24.774	8.45267	1	0.380021	0.0700473	0.173861	3502	177127
Payerne	6.94	46.81	490	Switzerland	Europe	Rainfed maize	413	40	9.68523	36.5932	29.186	9.11636	12.8737	10.2989	3.7573	14.3776	11.5021	5.26121	30.3732	21.5085	1	0.211785	0.0892209	0.094479	2802	7984
Graz Flughafen	15.45	46.99	337	Austria	Europe	Rainfed maize	272	25	9.19118	16.5208	13.3005	10.868	12.5353	10.0282	1.66725	13.0188	10.415	2.15081	30.2832	26.2554	1	0.128265	0.0872812	0.0942813	3702	20440
Nevers	3.11	47	177	France	Europe	Rainfed maize	210	37	17.619	42.7997	23.285	7.518	9.79991	7.83993	2.28191	13.1433	10.5146	5.62529	23.0787	17.7048	1	0.355059	0.117455	0.186002	4602	28186
Kisinev	28.98	47.02	173	Moldova, Republic of	Europe	Rainfed maize	265			77.9015	61.3485	2.93667	7.59781	6.07824	4.66114	13.289	10.6312	10.3523	18.6741	7.21784	1	0.367505	0.0810644	0.370207	4403	78242
Dazey ND	-98.08	47.11	438	United States of America	North America	Rainfed maize	233			23.9152	9.61329	7.94542	8.79048	7.03238	0.845054	10.4429	8.35429	2.49743	21.22	19.1801	1	0.363833	0.193888	0.0881825	2303	182523
Szolnok	20.23	47.12	94	Hungary	Europe	Rainfed maize	236	18	7.62712	56.2661	35.5328	5.024	7.79312	6.23449	2.76912	11.4876	9.19012	6.46365	15.6012	10.0577	1	0.31136	0.0751638	0.25475	4302	132774
Nantes	-1.61	47.15	26	France	Europe	Rainfed maize	225	22	9.77778	38.6999	11.6598	8.178	9.25739	7.40592	1.07939	13.3409	10.6727	5.16292	20.2297	17.871	1	0.312966	0.118557	0.115437	4702	56039
Hailun, Heilongjiang	126.58	47.26	239	China	Asia	Rainfed maize	348			41.4883	39.4335	7.24375	11.96	9.568	4.71625	12.38	9.904	5.13625			1	0.145561	0.115826		2503	214495
Wynau	7.79	47.26	422	Switzerland	Europe	Rainfed maize	305	62	20.3279	34.6597	33.7451	9.26364	13.9818	11.1854	4.71817	14.1775	11.342	4.91388	35.2068	23.3262	1	0.111039	0.0927612	0.0944418	2902	1349
Eldred MN	-96.49	47.41	264	United States of America	North America	Rainfed maize	333	25	7.50751	20.0433	9.42581	7.92413	8.74878	6.99902	0.824643	9.91053	7.92842	1.98639	21.8958	19.8319	1	0.2958	0.235053	0.064768	2403	75184
Tours	0.73	47.44	112	France	Europe	Rainfed maize	174	23	13.2184	41.4526	6.36566	7.522	8.03338	6.4267	0.511378	12.8477	10.2782	5.3257	17.9127	16.7725	1	0.407965	0.128971	0.12965	4602	48827
Zurich-Kloten	8.54	47.48	426	Switzerland	Europe	Rainfed maize	328	45	13.7195	31.2347	29.3064	9.14273	12.9329	10.3463	3.79017	13.2955	10.6364	4.15282	31.3488	22.1616	1	0.145249	0.115187	0.0945245	3902	5657
Basel-Mulhouse	7.51	47.61	273	France	Europe	Rainfed maize	233			27.1552	15.1882	10	11.7908	9.43265	1.79081	13.7278	10.9822	3.72781	26.2159	22.2342	1	0.267689	0.110986	0.113471	3702	10746
Gyor Per	17.82	47.62	129	Hungary	Europe	Rainfed maize	253	36	14.2292	50.5483	43.9155	6.404	11.4185	9.13478	5.01448	12.95	10.36	6.546	27.9852	15.6954	1	0.124116	0.0732215	0.196482	3402	69696
Konstanz	9.18	47.68	443	Germany	Europe	Rainfed maize				18.0426	4.4212	10.7587	11.2564	9.00514	0.497669	13.1273	10.5018	2.3685	26.2845	25.1224	1	0.249644	0.0969607	0.0910038	3802	4632
Botosani	26.65	47.74	162	Romania	Europe	Rainfed maize	219	20	9.13242	76.6783	74.9772	2.95556	11.8115	9.44916	8.8559	12.673	10.1384	9.71744	25.724	6.43686	1	0.165708	0.0908454	0.286787	3503	91120
Belcy	27.95	47.78	102	Moldova, Republic of	Europe	Rainfed maize	249	48	19.2771	78.9691	70.3078	2.93667	9.89038	7.9123	6.95371	13.9636	11.1708	11.0269	23.041	6.84138	1	0.293707	0.0990285	0.370207	3503	243283
Luxeuil	6.36	47.79	274	France	Europe	Rainfed maize	199	16	8.0402	26.2198	18.7548	8.832	10.8708	8.69664	2.0388	11.9707	9.57655	3.13869	26.4573	21.4953	1	0.210268	0.107832	0.116371	3802	31021
Salzburg Flughafen	13	47.8	430	Austria	Europe	Rainfed maize	450	36	8	27.6265	27.6132	10.248	14.1573	11.3258	3.90927	14.1599	11.3279	3.91189	33.6159	24.3335	1	0.0883076	0.0880804	0.0909675	2902	6306
Wiener Neustadt/Flughafen	16.23	47.83	275	Austria	Europe	Rainfed maize	306	85	27.7778	31.851	19.0549	9.419	11.6363	9.30902	2.21728	13.8212	11.0569	4.40218	26.7658	21.6656	1	0.219004	0.0783402	0.112573	3602	11885
Ljubasevka	30.27	47.85	183	Ukraine	Europe	Rainfed maize	256			68.7728	40.4639	3.97111	6.67009	5.33607	2.69898	12.7168	10.1735	8.74572	17.6102	10.4845	1	0.620983	0.0949722	0.289374	3503	94693
Hurbanovo	18.2	47.87	124	Slovakia	Europe	Rainfed maize	239	61	25.523	49.1994	37.8047	6.041	9.71295	7.77036	3.67195	11.8916	9.51328	5.8506	21.4884	13.3648	1	0.165072	0.0827115	0.239216	4402	10470
Mosonmagyarovar	17.28	47.88	122	Hungary	Europe	Rainfed maize	233	34	14.5923	51.531	2.29575	6.404	6.55447	5.24358	0.150474	13.2126	10.5701	6.80857	17.2103	16.8152	1	0.471959	0.0750914	0.193822	3502	52375
Nyiregyhaza	21.88	47.97	142	Hungary	Europe	Rainfed maize	220	43	19.5455	57.2406	25.6251	5.844	7.85748	6.28599	2.01348	13.6672	10.9337	7.82316	18.0045	13.3909	1	0.445067	0.0797917	0.223414	3502	103003
Orleans	1.78	47.98	125	France	Europe	Rainfed maize	230	42	18.2609	35.0191	4.6382	8.387	8.79493	7.03594	0.407926	12.9069	10.3255	4.51987	19.5704	18.6626	1	0.422291	0.120899	0.108688	4502	16033
Kremsmuenster	14.13	48.06	382	Austria	Europe	Rainfed maize	305	8	2.62295	27.3951	26.141	10.211	13.825	11.06	3.614	14.0638	11.251	3.85278	30.9007	22.8229	1	0.0859225	0.0736139	0.0879968	2802	15383
Doneck	37.77	48.07	225	Ukraine	Europe	Rainfed maize	278			77.4069	47.8903	2.78444	5.34343	4.27474	2.55898	12.3243	9.85946	9.53988	14.8183	7.72177	1	0.685038	0.0945603	0.272987	3403	78233
Miskolc	20.77	48.1	236	Hungary	Europe	Rainfed maize	198	31	15.6566	52.9175	38.7393	5.966	9.73871	7.79097	3.77271	12.6714	10.1371	6.70538	23.2348	14.2338	1	0.302545	0.0907342	0.168444	3402	42005
Wien/Schwechat	16.57	48.11	184	Austria	Europe	Rainfed maize	246	43	17.4797	23.7369	4.4466	9.535	9.97871	7.98297	0.443714	12.5028	10.0022	2.96777	22.1221	21.1384	1	0.293325	0.0899474	0.104787	3502	40002
Linz/Hoersching	14.19	48.24	298	Austria	Europe	Rainfed maize	294	41	13.9456	25.9272	25.6598	10.259	13.8001	11.0401	3.54108	13.8499	11.0799	3.59089	33.7868	25.1172	1	0.0806912	0.0778009	0.0907289	3802	10962
Nitra	18.13	48.28	136	Slovakia	Europe	Rainfed maize	190	17	8.94737	53.5603	28.1692	5.868	8.1692	6.53536	2.3012	12.6357	10.1086	6.76774	18.6419	13.3906	1	0.328241	0.0662913	0.238474	3502	54211
Lucenec	19.73	48.33	215	Slovakia	Europe	Rainfed maize	185	27	14.5946	58.3244	53.6531	5.393	11.6362	9.30894	6.24317	12.9404	10.3523	7.54743	28.6946	13.2991	1	0.165884	0.068228	0.244357	3402	11444
Munchen-Flughafen	11.8	48.37	453	Germany	Europe	Rainfed maize	257	40	15.5642	26.8802	23.5694	10.0887	13.1999	10.5599	3.11114	13.7976	11.0381	3.70881	32.439	24.7933	1	0.148876	0.108148	0.0831066	2802	31066
Mogilev-Podolskij	27.78	48.45	78	Ukraine	Europe	Rainfed maize	279	27	9.67742	54.1249	51.0512	5.56889	11.377	9.10158	5.80808	12.1393	9.7114	6.57036	31.8136	15.5724	1	0.143667	0.094183	0.203108	3503	32715
Chartres	1.5	48.46	156	France	Europe	Rainfed maize	202	18	8.91089	41.6165	8.80532	8.822	9.67381	7.73905	0.85181	15.1104	12.0883	6.28842	23.3517	21.2955	1	0.417593	0.0795633	0.0538498	3602	11291
Kirovograd	32.2	48.52	171	Ukraine	Europe	Rainfed maize	226			66.2369	35.7226	4.43556	6.90064	5.52051	2.46509	13.1373	10.5098	8.70172	18.6962	12.0174	1	0.544531	0.0898277	0.255226	3403	84513
Strasbourg	7.64	48.55	151	France	Europe	Rainfed maize	244	53	21.7213	20.8639	1.58493	10.089	10.2515	8.20118	0.162479	12.7489	10.1991	2.65993	22.8313	22.4694	1	0.27738	0.121096	0.115183	3502	11451
Dnepropetrovsk	34.97	48.6	143	Ukraine	Europe	Rainfed maize	246	5	2.03252	71.6633	32.6868	3.31778	4.92887	3.94309	1.61109	11.7084	9.36673	8.39064	12.6464	8.51267	1	0.691731	0.106928	0.264898	3403	124350
Stift Zwettl	15.2	48.62	502	Austria	Europe	Rainfed maize	265	80	30.1887	22.4666	17.9929	9.932	12.1112	9.68892	2.17915	12.81	10.248	2.87797	36.4611	29.9007	1	0.223752	0.185701	0.0835404	2702	6353
Kosice	21.22	48.67	231	Slovakia	Europe	Rainfed maize	200	1	0.5	63.363	58.2592	4.762	11.4085	9.12681	6.64651	12.9978	10.3982	8.23579	26.6099	11.1072	1	0.23012	0.0836351	0.270448	3602	5154
Milhostov	21.73	48.67	106	Slovakia	Europe	Rainfed maize	267	59	22.0974	62.4343	57.7763	4.762	11.278	9.02242	6.51603	12.6764	10.1412	7.91445	26.5914	11.2279	1	0.188298	0.092704	0.270448	3502	7475
Stuttgart/Echterdingen	9.22	48.68	396	Germany	Europe	Rainfed maize	214	16	7.47664	19.2004	11.5934	10.7587	12.1696	9.7357	1.41087	13.3153	10.6523	2.5566	28.3748	25.0852	1	0.188162	0.111848	0.0910038	3702	18909
Retz_AT	16.05	48.76	320	Czech Republic	Europe	Rainfed maize	218	20	9.17431	29.6614	13.3827	7.26111	8.38298	6.70639	1.12187	10.3231	8.25846	3.06197	21.8301	18.9086	1	0.234157	0.0596164	0.114481	3502	22278
Uman	30.23	48.77	216	Ukraine	Europe	Rainfed maize	226	18	7.9646	53.3508	47.4456	6.18889	11.7762	9.42093	5.58727	13.2669	10.6135	7.07798	34.5317	18.1479	1	0.161004	0.0835404	0.208081	3603	63744
Prievidza	18.6	48.77	261	Slovakia	Europe	Rainfed maize	187	14	7.48663	51.7726	42.2578	5.693	9.85935	7.88748	4.16635	11.8045	9.4436	6.1115	25.749	14.868	1	0.20389	0.0676081	0.241773	2602	7420
Straubing	12.57	48.83	350	Germany	Europe	Rainfed maize	236	53	22.4576	23.8452	16.0248	10.0887	12.014	9.61117	1.92522	13.2477	10.5981	3.15894	28.9008	24.2695	1	0.185582	0.0956774	0.0831066	3702	8346
Brno/Turany	16.69	49.15	246	Czech Republic	Europe	Rainfed maize	203	21	10.3448	32.8904	20.9489	7.26111	9.18534	7.34827	1.92423	10.8198	8.65582	3.55867	24.8533	19.6468	1	0.210455	0.075058	0.114481	3402	5398
Stropkov/Tisinec	21.65	49.22	217	Slovakia	Europe	Rainfed maize	172	52	30.2326	57.9405	56.2615	4.762	10.8874	8.70995	6.12543	11.3221	9.05764	6.56005	31.7762	13.8984	1	0.116302	0.0773875	0.270448	2702	2591
Vinnytsia	28.6	49.23	298	Ukraine	Europe	Rainfed maize	253			49.9103	41.0534	5.91889	10.0411	8.03288	4.12221	11.8166	9.45325	5.89768	26.6236	15.6937	1	0.183732	0.0972445	0.20216	2603	50271
Holesov	17.57	49.32	224	Czech Republic	Europe	Rainfed maize	202	39	19.3069	36.3208	34.0508	7.56889	11.4768	9.18148	3.90796	11.886	9.50877	4.31708	28.1695	18.5776	1	0.0933991	0.0741916	0.100282	2502	10684
Kocelovice	13.83	49.47	522	Czech Republic	Europe	Rainfed maize	332	95	28.6145	39.3853	15.7899	6.80556	8.08163	6.46531	1.27608	11.2276	8.98205	4.422	22.7225	19.1347	1	0.28397	0.144465	0.144382	2702	1717
Weiden	12.18	49.67	438	Germany	Europe	Rainfed maize	279	86	30.8244	14.7069	12.9185	10.0887	11.5854	9.26833	1.49666	11.8283	9.46267	1.73958	36.1217	31.4553	1	0.106795	0.109034	0.0831066	2702	11423
Ostrava/Mosnov	18.12	49.7	252	Czech Republic	Europe	Rainfed maize	198	29	14.6465	36.8973	34.6826	7.40889	11.3429	9.07433	3.93402	11.741	9.3928	4.33211	29.7158	19.4096	1	0.100809	0.0985123	0.113713	2702	3531
Saint-Quentin	3.21	49.82	101	France	Europe	Rainfed maize	181	24	13.2597	24.4091	12.1367	9.369	10.6632	8.53052	1.29415	12.3944	9.91548	3.02536	26.0552	22.893	1	0.267297	0.0840528	0.0481543	3602	29742
Kharkiv	36.13	49.97	155	Ukraine	Europe	Rainfed maize	278	23	8.27338	67.0412	45.4032	4.09111	7.49332	5.99465	3.40221	12.4128	9.93026	8.32171	19.5366	10.6664	1	0.508494	0.0979194	0.248476	3503	102387
Usti Nad Orlici	16.42	49.98	405	Czech Republic	Europe	Rainfed maize	300	43	14.3333	36.0287	29.9778	7.59111	10.841	8.67281	3.2499	11.8664	9.49315	4.27533	28.4625	19.93	1	0.143411	0.113988	0.114542	2602	4726
Lubny	33.02	50	158	Ukraine	Europe	Rainfed maize	318	39	12.2642	54.9324	42.0093	5.72667	9.87515	7.90012	4.14849	12.7068	10.1655	6.98017	27.5373	15.9691	1	0.37011	0.0930915	0.216654	3503	127935
Prague/Libus	14.45	50.01	304	Czech Republic	Europe	Rainfed maize	184			27.7659	8.30334	7.75444	8.45663	6.7653	0.702182	10.7352	8.58813	2.98072	25.7183	23.5828	1	0.213011	0.0640877	0.112344	3402	4119
Tarnow	20.98	50.03	209	Poland	Europe	Rainfed maize	172	24	13.9535	52.2795	49.8963	5.823	11.6219	9.29752	5.7989	12.2023	9.76183	6.37929	31.8508	15.9584	1	0.120089	0.093274	0.102344	3602	6688
Cheb	12.4	50.07	490	Czech Republic	Europe	Rainfed maize	260	100	38.4615	35.5203	30.4712	7.07778	10.1796	8.14371	3.10186	10.9768	8.7814	3.89898	29.4715	20.4911	1	0.254176	0.161819	0.135981	2602	4502
Sepetovka	27.03	50.17	278	Ukraine	Europe	Rainfed maize	330	60	18.1818	54.5062	53.7238	5.77556	12.4806	9.9845	6.70506	12.6953	10.1562	6.91971	33.9107	15.6926	1	0.0860882	0.0839941	0.175295	2703	41724
Katowice	19.03	50.24	281	Poland	Europe	Rainfed maize	180	1	0.555556	50.8824	50.8028	6.438	13.0861	10.4689	6.64811	13.1073	10.4859	6.66932	35.3157	17.3743	1	0.0893438	0.0895355	0.129174	2702	8393
Kiev	30.57	50.4	167	Ukraine	Europe	Rainfed maize	223	7	3.13901	50.0294	38.4591	6.30556	10.2461	8.19689	3.94056	12.6185	10.0948	6.31298	28.9422	17.8113	1	0.28987	0.0956212	0.149866	3603	30602
Klodzko	16.61	50.44	357	Poland	Europe	Rainfed maize	242	82	33.8843	44.628	44.022	6.713	11.9922	9.59376	5.27921	12.1234	9.69876	5.41045	35.9964	20.1501	1	0.113933	0.113663	0.200996	2602	9087
Opole	17.97	50.63	163	Poland	Europe	Rainfed maize	203	48	23.6453	44.4565	41.1098	6.824	11.5877	9.27014	4.76367	12.2859	9.8287	5.46187	34.6885	20.4281	1	0.0935554	0.0838612	0.205985	3602	12891
Brussels	4.53	50.9	58	Belgium	Europe	Rainfed maize	100	8	8	20.7117	12.5455	10.998	12.5757	10.0605	1.57768	13.8709	11.0967	2.8729	30.5266	26.6969	1	0.0696292	0.077843	0.0694493	3802	54761
Erfurt-Weimar	10.97	50.98	315	Germany	Europe	Rainfed maize	239	50	20.9205	25.3192	23.6175	9.17375	12.0103	9.60822	2.83652	12.284	9.82716	3.1102	33.7208	25.7568	1	0.129267	0.123531	0.0963301	2502	5837
Wroclaw II	16.9	51.1	121	Poland	Europe	Rainfed maize	249	41	16.4659	51.968	43.3364	6.395	11.2859	9.02872	4.8909	13.3141	10.6512	6.91905	31.0706	17.6057	1	0.186191	0.0910994	0.162348	3502	74683
Konotop	33.2	51.23	149	Ukraine	Europe	Rainfed maize	361	73	20.2216	53.8775	44.4951	5.11111	9.20839	7.36671	4.09728	11.0816	8.86527	5.97048	26.1374	14.5076	1	0.249295	0.118139	0.235484	2603	89000
Dusseldorf	6.77	51.28	45	Germany	Europe	Rainfed maize	193			15.791	0.628616	10.485	10.5513	8.44106	0.0663273	12.4512	9.96093	1.96617	25.1784	25.0202	1	0.278929	0.100023	0.0692086	3802	65838
Vlissingen	3.6	51.44	10	Netherlands	Europe	Rainfed maize	183	11	6.01093	14.426	7.64067	11.9067	12.8917	10.3133	0.985011	13.9139	11.1311	2.00721	28.0854	25.9395	1	0.0863609	0.0799688	0.0510115	3802	3703
Terespol	23.62	52.08	137	Poland	Europe	Rainfed maize	306	112	36.6013	51.4392	43.4046	5.467	9.65979	7.72783	4.19279	11.2581	9.00645	5.79106	28.1131	15.9108	1	0.24035	0.115097	0.122579	2502	5862
Brest	23.69	52.12	146	Belarus	Europe	Rainfed maize	290	91	31.3793	57.0214	55.6347	5.27667	11.8937	9.51494	6.61701	12.2774	9.82194	7.00076	34.1126	15.1341	1	0.142322	0.118235	0.197213	2502	912
Warsaw-Okecie	20.96	52.16	106	Poland	Europe	Rainfed maize	264	106	40.1515	50.4414	39.8012	5.669	9.41713	7.53371	3.74813	11.439	9.15118	5.76998	26.7435	16.0993	1	0.281417	0.0946223	0.138356	2502	13195
Siedlce	22.25	52.18	155	Poland	Europe	Rainfed maize	291	109	37.457	50.9895	37.043	5.574	8.85366	7.08293	3.27966	11.3731	9.09846	5.79908	27.3611	17.2257	1	0.265089	0.101771	0.123177	2503	9903
Zitkovici	27.87	52.21	137	Belarus	Europe	Rainfed maize	286	50	17.4825	55.695	55.0375	5.26167	11.7023	9.36188	6.44068	11.876	9.50082	6.61435	32.4936	14.6099	1	0.127691	0.133116	0.127562	2603	4202
Potsdam	13.07	52.38	81	Germany	Europe	Rainfed maize	239			38.3693	28.1174	8.255	11.484	9.1872	3.229	13.3943	10.7154	5.13929	29.5439	21.2369	1	0.162284	0.0979758	0.0872847	3502	20456
Gomel	30.96	52.4	126	Belarus	Europe	Rainfed maize	384	38	9.89583	58.7602	57.9423	4.81833	11.4565	9.16518	6.63814	11.6837	9.34695	6.86535	33.6216	14.1405	1	0.170031	0.157632	0.198474	2603	2068
Hannover	9.7	52.47	55	Germany	Europe	Rainfed maize	269	35	13.0112	26.0629	9.12147	9.5725	10.5333	8.42663	0.960791	12.9468	10.3575	3.37432	28.0487	25.4903	1	0.203634	0.133171	0.0724337	3702	44701
Neuruppin	12.82	52.9	38	Germany	Europe	Rainfed maize	285	58	20.3509	31.2561	11.7807	8.5075	9.64358	7.71486	1.13608	12.3756	9.90051	3.86814	28.5193	25.1596	1	0.239829	0.0996921	0.0761787	3602	5069
Torun	18.6	53.04	72	Poland	Europe	Rainfed maize	315	14	4.44444	49.5944	41.1858	5.715	9.71704	7.77363	4.00204	11.338	9.07041	5.62302	28.4672	16.7428	1	0.221992	0.0996389	0.164932	2502	18143
Bremen	8.8	53.05	4	Germany	Europe	Rainfed maize	451			21.7454	4.81974	9.84875	10.3475	8.27798	0.498721	12.5855	10.0684	2.73677	29.1029	27.7002	1	0.253776	0.123911	0.0688872	3802	11549
Mlawa	20.36	53.1	149	Poland	Europe	Rainfed maize	271	20	7.38007	53.6444	46.7175	5.5	10.3223	8.25788	4.82235	11.8648	9.49183	6.36479	30.2407	16.113	1	0.135059	0.113017	0.126529	2603	5813
Bialystok_PL	23.9	53.11	150	Belarus	Europe	Rainfed maize	265	39	14.717	54.461	53.4275	5.81333	12.4823	9.98586	6.66899	12.7656	10.2125	6.95229	37.3589	17.399	1	0.138037	0.128344	0.161948	2602	443
Groningen Eelde	6.58	53.12	4	Netherlands	Europe	Rainfed maize	514	36	7.00389	12.8753	12.5583	11.4667	13.1135	10.4908	1.64683	13.1612	10.529	1.69455	35.5638	31.0976	1	0.103348	0.103206	0.0731554	3802	1931
Pila	16.75	53.13	73	Poland	Europe	Rainfed maize	247	13	5.26316	50.8417	45.248	5.716	10.4398	8.35183	4.72379	11.6277	9.30219	5.91174	30.7614	16.8425	1	0.171436	0.134937	0.194952	3602	5019
Baranovici	25.97	53.13	193	Belarus	Europe	Rainfed maize	259	75	28.9575	50.5051	47.9716	5.81167	11.1702	8.93615	5.35852	11.742	9.39356	5.93029	31.8362	16.5639	1	0.182471	0.136728	0.11568	2703	5377
Bobruisk	29.13	53.21	156	Belarus	Europe	Rainfed maize	336	81	24.1071	54.3327	52.773	5.31333	11.2506	9.0005	5.93729	11.6349	9.30791	6.32155	34.2851	16.1918	1	0.158496	0.144566	0.124925	2703	2028
Kostjukovici	32.07	53.36	167	Belarus	Europe	Rainfed maize	380	60	15.7895	58.4933	55.0359	4.91167	10.9235	8.73882	6.01185	11.8334	9.46673	6.92175	31.062	13.9668	1	0.240199	0.187127	0.189389	2703	1037
Szczecin	14.62	53.4	7	Poland	Europe	Rainfed maize	382	6	1.57068	56.821	52.2769	5.464	11.4494	9.15951	5.98539	12.6543	10.1234	7.19029	32.381	15.4532	1	0.120342	0.0928777	0.171214	3502	5341
Chojnice	17.53	53.72	172	Poland	Europe	Rainfed maize	294	41	13.9456	60.8213	55.1088	4.855	10.815	8.65202	5.96003	12.3919	9.91355	7.53694	33.1385	14.8763	1	0.227734	0.135882	0.184032	2702	7127
Mikolajki	21.59	53.79	128	Poland	Europe	Rainfed maize	373	16	4.28954	59.9659	54.401	5.097	11.1779	8.94231	6.08089	12.7317	10.1853	7.63466	31.5918	14.4055	1	0.2115	0.125697	0.135956	2703	4010
Lida	25.32	53.9	157	Belarus	Europe	Rainfed maize	317	25	7.88644	46.3153	45.351	6.13667	11.2292	8.9834	5.09258	11.4309	9.14475	5.29427	32.3672	17.6883	1	0.139581	0.129633	0.1466	2702	1390
